# Supplementary material for: 3,3-Dichloro-1-ethyl-1H-2,1-benzothia­zin-4(3H)-one 2,2-dioxide
Source: Acta Crystallogr Sect E Struct Rep Online. 2009 Jan 31;65(Pt 2):o430. doi: 10.1107/S1600536809003079 (PMC2968373; doi:10.1107/S1600536809003079)
Supplement: Supplementary file 1 [file e-65-0o430-sup1.cif]

##############################################################################
###                                                                        ###
###        Electronic paper (Acta Crystallographica Section E)             ###
###                                                                        ###
##############################################################################
#                                                                            #
# This CIF contains the data in a paper accepted for publication in Acta     #
# Crystallographica Section E. It conforms to the requirements of Notes      #
# for Authors for Section E, and has been peer reviewed under the auspices   #
# of the IUCr Commission on Journals.                                        #
#                                                                            #
# Full details of the Crystallographic Information File format               #
# are given in the paper "The Crystallographic Information File (CIF):       #
# a New Standard Archive File for Crystallography" by S. R. Hall, F. H.      #
# Allen and I. D. Brown [Acta Cryst. (1991), A47, 655-685].                  #
#                                                                            #
# The current version of the core CIF dictionary is obtainable from          #
# ftp://ftp.iucr.org/pub/cif_core.dic. The current version number is 2.4.    #
#                                                                            #
# Software is freely available for graphical display of the structure(s) in  #
# this CIF.  For information consult the CIF home page http://www.iucr.org/  #
# cif/home.html                                                              #
#                                                                            #
# This file may be used for bona fide research purposes within the           #
# scientific community so long as proper attribution is given to the journal # 
# article from which it was obtained.                                        #
#                                                                            #
##############################################################################
                                             
data_global
_audit_creation_method     ?
_journal_date_recd_electronic     2009-01-19
_journal_date_accepted     2009-01-24
_journal_name_full     'Acta Crystallographica, Section E'
_journal_year     2009
_journal_volume     65
_journal_issue      2
_journal_page_first     o430
_journal_page_last     o430
_journal_paper_category     QO
_journal_coeditor_code     NG2539
_publ_contact_author
;
Muhammad Nawaz Tahir
University of Sargodha
Department of Physics
Sargodha
Pakistan
;
_publ_contact_author_email     'dmntahir_uos@yahoo.com'
_publ_contact_author_fax     '0092 48 32 22 121'
_publ_contact_author_phone     '0092 48 92 30 170'
_publ_section_title
;
3,3-Dichloro-1-ethyl-1<i>H</i>-2,1-benzothiazin-4(3<i>H</i>)-one 2,2-dioxide
;
loop_
    _publ_author_name
    _publ_author_address
    'Muhammad Shafiq'
;
Government College University
Department of Chemistry
Lahore
Pakistan
;
    'Tahir, M. Nawaz'
;
University of Sargodha
Department of Physics
Sargodha
Pakistan
;
    'Khan, Islam Ullah'
;
Government College University
Department of Chemistry
Lahore
Pakistan
;
    'Arshad, Muhammad Nadeem'
;
Government College University
Department of Chemistry
Lahore
Pakistan
;
    'Saeed Ahmad'
;
Department of Chemistry
University of Science and Technology Bannu
Pakistan
;
data_I
_audit_creation_method     SHELXL-97
_chemical_name_systematic
;
3,3-Dichloro-1-ethyl-1<i>H</i>-2,1-benzothiazin-4(3<i>H</i>)-one 2,2-dioxide
;
_chemical_name_common     ?
_chemical_formula_moiety     'C10 H9 Cl2 N O3 S'
_chemical_formula_sum     'C10 H9 Cl2 N O3 S'
_chemical_formula_iupac     'C10 H9 Cl2 N O3 S'
_chemical_formula_weight     294.14
_chemical_melting_point     ?
_symmetry_cell_setting     monoclinic
_symmetry_space_group_name_H-M     'P 21/c'
_symmetry_space_group_name_Hall     '-P 2ybc'
loop_
    _symmetry_equiv_pos_site_id
    _symmetry_equiv_pos_as_xyz
    1 x,y,z
    2 -x,1/2+y,1/2-z
    3 -x,-y,-z
    4 x,1/2-y,1/2+z
_cell_length_a     7.7416(2)
_cell_length_b     11.9185(3)
_cell_length_c     12.9614(3)
_cell_angle_alpha     90
_cell_angle_beta     95.995(2)
_cell_angle_gamma     90
_cell_volume     1189.39(5)
_cell_formula_units_Z     4
_cell_measurement_reflns_used     3082
_cell_measurement_theta_min     2.33
_cell_measurement_theta_max     28.73
_cell_measurement_temperature     296(2)
_exptl_crystal_description     prismatic
_exptl_crystal_colour     Colorless
_exptl_crystal_size_max     0.24
_exptl_crystal_size_mid     0.20
_exptl_crystal_size_min     0.18
_exptl_crystal_density_diffrn     1.643
_exptl_crystal_density_meas     ?
_exptl_crystal_density_method     'not measured'
_exptl_crystal_F_000     600
_exptl_absorpt_coefficient_mu     0.715
_exptl_absorpt_correction_type     multi-scan
_exptl_absorpt_process_details     '(SADABS; Bruker, 2005)'
_exptl_absorpt_correction_T_min     0.838
_exptl_absorpt_correction_T_max     0.881
_exptl_special_details
;
;
_diffrn_ambient_temperature     296(2)
_diffrn_radiation_type     MoK\a
_diffrn_radiation_wavelength     0.71073
_diffrn_radiation_source     'fine-focus sealed tube'
_diffrn_radiation_monochromator     graphite
_diffrn_measurement_device_type     'Bruker Kappa APEXII CCD'
_diffrn_measurement_method     \w
_diffrn_detector_area_resol_mean     7.40
_diffrn_reflns_number     12499
_diffrn_reflns_av_R_equivalents     0.0411
_diffrn_reflns_av_sigmaI/netI     0.0477
_diffrn_reflns_theta_min     2.33
_diffrn_reflns_theta_max     28.73
_diffrn_reflns_theta_full     28.73
_diffrn_measured_fraction_theta_max     0.998
_diffrn_measured_fraction_theta_full     0.998
_diffrn_reflns_limit_h_min     -10
_diffrn_reflns_limit_h_max     10
_diffrn_reflns_limit_k_min     -16
_diffrn_reflns_limit_k_max     16
_diffrn_reflns_limit_l_min     -17
_diffrn_reflns_limit_l_max     15
_diffrn_standards_number     0
_diffrn_standards_interval_count     ?
_diffrn_standards_interval_time     ?
_diffrn_standards_decay_%     ?
_refine_special_details
;
Refinement of <i>F</i>^2^ against ALL reflections. The weighted <i>R</i>-factor
<i>wR</i> and goodness of fit <i>S</i> are based on <i>F</i>^2^, conventional
<i>R</i>-factors <i>R</i> are based on <i>F</i>, with <i>F</i> set to zero for
negative <i>F</i>^2^. The threshold expression of <i>F</i>^2^ >
\s(<i>F</i>^2^) is used only for calculating <i>R</i>-factors(gt) <i>etc</i>.
and is not relevant to the choice of reflections for refinement.
<i>R</i>-factors based on <i>F</i>^2^ are statistically about twice as large
as those based on <i>F</i>, and <i>R</i>- factors based on ALL data will be
even larger.
;
_reflns_number_total     3082
_reflns_number_gt     1872
_reflns_threshold_expression     I>2\s(I)
_refine_ls_structure_factor_coef     Fsqd
_refine_ls_matrix_type     full
_refine_ls_R_factor_all     0.0860
_refine_ls_R_factor_gt     0.0415
_refine_ls_wR_factor_gt     0.0936
_refine_ls_wR_factor_ref     0.1104
_refine_ls_goodness_of_fit_ref     1.007
_refine_ls_restrained_S_all     1.007
_refine_ls_number_reflns     3082
_refine_ls_number_parameters     154
_refine_ls_number_restraints     0
_refine_ls_hydrogen_treatment     constr
_refine_ls_weighting_scheme     calc
_refine_ls_weighting_details
          'calc w=1/[\s^2^(Fo^2^)+(0.046P)^2^+0.3265P] where P=(Fo^2^+2Fc^2^)/3'
_atom_sites_solution_hydrogens     geom
_atom_sites_solution_primary     direct
_atom_sites_solution_secondary     difmap
_refine_ls_shift/su_max     0.000
_refine_ls_shift/su_mean     0.000
_refine_diff_density_max     0.409
_refine_diff_density_min     -0.284
_refine_ls_extinction_method     none
_refine_ls_extinction_coef     ?
loop_
    _atom_type_symbol
    _atom_type_description
    _atom_type_scat_dispersion_real
    _atom_type_scat_dispersion_imag
    _atom_type_scat_source
    'C' 'C' 0.0033 0.0016
                         'International Tables Vol C Tables 4.2.6.8 and 6.1.1.4'
    'H' 'H' 0.0000 0.0000
                         'International Tables Vol C Tables 4.2.6.8 and 6.1.1.4'
    'N' 'N' 0.0061 0.0033
                         'International Tables Vol C Tables 4.2.6.8 and 6.1.1.4'
    'O' 'O' 0.0106 0.0060
                         'International Tables Vol C Tables 4.2.6.8 and 6.1.1.4'
    'S' 'S' 0.1246 0.1234
                         'International Tables Vol C Tables 4.2.6.8 and 6.1.1.4'
    'Cl' 'Cl' 0.1484 0.1585
                         'International Tables Vol C Tables 4.2.6.8 and 6.1.1.4'
_computing_data_collection     'APEX2 (Bruker, 2007)'
_computing_cell_refinement     'APEX2 (Bruker, 2007)'
_computing_data_reduction     'SAINT (Bruker, 2007)'
_computing_structure_solution     'SHELXS97 (Sheldrick, 2008)'
_computing_structure_refinement     'SHELXL97 (Sheldrick, 2008)'
_computing_molecular_graphics
                  'ORTEP-3 for Windows (Farrugia, 1997) and PLATON (Spek, 2003)'
_computing_publication_material
;
WinGX (Farrugia, 1999) and PLATON (Spek, 2003)
;
loop_
    _atom_site_type_symbol
    _atom_site_label
    _atom_site_fract_x
    _atom_site_fract_y
    _atom_site_fract_z
    _atom_site_U_iso_or_equiv
    _atom_site_thermal_displace_type
    _atom_site_calc_flag
    _atom_site_refinement_flags
    _atom_site_occupancy
    Cl Cl1 0.45866(9) 0.41954(6) 0.18953(6) 0.0592(3) Uani . . 1.000
    Cl Cl2 0.21735(10) 0.55261(7) 0.05418(5) 0.0649(3) Uani . . 1.000
    S S1 0.08395(8) 0.40174(5) 0.20115(5) 0.0421(2) Uani . . 1.000
    O O1 0.2953(3) 0.68290(16) 0.23915(16) 0.0637(8) Uani . . 1.000
    O O2 -0.0624(2) 0.47361(15) 0.19971(13) 0.0498(6) Uani . . 1.000
    O O3 0.0781(3) 0.30825(16) 0.13333(15) 0.0635(7) Uani . . 1.000
    N N1 0.1508(3) 0.36020(16) 0.31795(15) 0.0420(7) Uani . . 1.000
    C C1 0.1973(3) 0.4423(2) 0.39506(17) 0.0359(7) Uani . . 1.000
    C C2 0.1918(3) 0.4159(2) 0.49864(19) 0.0472(9) Uani . . 1.000
    C C3 0.2348(4) 0.4945(3) 0.5745(2) 0.0579(10) Uani . . 1.000
    C C4 0.2803(4) 0.6011(3) 0.5502(2) 0.0592(10) Uani . . 1.000
    C C5 0.2877(3) 0.6290(2) 0.4482(2) 0.0510(9) Uani . . 1.000
    C C6 0.2506(3) 0.5507(2) 0.36908(18) 0.0369(7) Uani . . 1.000
    C C7 0.2704(3) 0.5872(2) 0.26343(19) 0.0418(8) Uani . . 1.000
    C C8 0.2613(3) 0.4951(2) 0.17788(17) 0.0419(8) Uani . . 1.000
    C C9 0.1481(4) 0.2393(2) 0.3441(2) 0.0549(10) Uani . . 1.000
    C C10 0.3251(4) 0.1952(3) 0.3774(3) 0.0811(14) Uani . . 1.000
    H H2 0.15879 0.34423 0.51707 0.0567 Uiso . . 1.000
    H H3 0.23274 0.47473 0.64379 0.0693 Uiso . . 1.000
    H H4 0.30605 0.65411 0.60215 0.0711 Uiso . . 1.000
    H H5 0.31804 0.70172 0.43143 0.0612 Uiso . . 1.000
    H H9A 0.09821 0.19756 0.28397 0.0658 Uiso . . 1.000
    H H9B 0.07472 0.22786 0.39944 0.0658 Uiso . . 1.000
    H H10A 0.31778 0.11692 0.39385 0.1217 Uiso . . 1.000
    H H10B 0.37431 0.23552 0.43749 0.1217 Uiso . . 1.000
    H H10C 0.39743 0.20468 0.32215 0.1217 Uiso . . 1.000
loop_
    _atom_site_aniso_label
    _atom_site_aniso_U_11
    _atom_site_aniso_U_22
    _atom_site_aniso_U_33
    _atom_site_aniso_U_12
    _atom_site_aniso_U_13
    _atom_site_aniso_U_23
    Cl1 0.0513(4) 0.0709(5) 0.0564(4) 0.0130(3) 0.0109(3) 0.0003(4)
    Cl2 0.0770(5) 0.0835(6) 0.0339(3) 0.0038(4) 0.0045(3) 0.0121(3)
    S1 0.0482(3) 0.0423(4) 0.0347(3) -0.0006(3) -0.0011(3) -0.0072(3)
    O1 0.0897(15) 0.0416(12) 0.0612(13) -0.0127(10) 0.0142(11) 0.0090(10)
    O2 0.0442(10) 0.0585(12) 0.0450(10) 0.0060(8) -0.0028(8) -0.0015(9)
    O3 0.0797(14) 0.0552(12) 0.0542(12) -0.0042(10) -0.0001(10) -0.0249(10)
    N1 0.0558(13) 0.0286(11) 0.0403(12) -0.0035(9) -0.0005(9) 0.0020(9)
    C1 0.0369(12) 0.0374(13) 0.0327(12) 0.0025(10) 0.0006(9) -0.0007(10)
    C2 0.0503(14) 0.0531(17) 0.0383(14) 0.0035(12) 0.0047(11) 0.0094(12)
    C3 0.0592(18) 0.082(2) 0.0317(14) 0.0094(16) 0.0013(12) -0.0010(14)
    C4 0.0635(18) 0.073(2) 0.0393(16) 0.0020(16) -0.0035(13) -0.0213(15)
    C5 0.0576(17) 0.0452(16) 0.0488(16) -0.0049(12) -0.0008(12) -0.0114(13)
    C6 0.0403(13) 0.0362(13) 0.0336(12) 0.0004(10) 0.0004(10) -0.0020(10)
    C7 0.0415(13) 0.0429(15) 0.0408(14) -0.0032(11) 0.0032(10) 0.0014(12)
    C8 0.0464(14) 0.0494(15) 0.0299(13) 0.0041(11) 0.0034(10) 0.0034(11)
    C9 0.0631(18) 0.0348(15) 0.0662(19) -0.0044(13) 0.0045(14) 0.0063(13)
    C10 0.075(2) 0.0483(19) 0.121(3) 0.0103(16) 0.015(2) 0.0158(19)
_geom_special_details
;
Bond distances, angles <i>etc</i>. have been calculated using the rounded
fractional coordinates. All su's are estimated from the variances of the
(full) variance-covariance matrix. The cell e.s.d.'s are taken into account in
the estimation of distances, angles and torsion angles
;
loop_
    _geom_bond_atom_site_label_1
    _geom_bond_atom_site_label_2
    _geom_bond_site_symmetry_1
    _geom_bond_site_symmetry_2
    _geom_bond_distance
    _geom_bond_publ_flag
    Cl1 C8 . . 1.766(2) no
    Cl2 C8 . . 1.744(2) no
    S1 O2 . . 1.4189(18) no
    S1 O3 . . 1.417(2) no
    S1 N1 . . 1.625(2) no
    S1 C8 . . 1.817(2) no
    O1 C7 . . 1.204(3) no
    N1 C1 . . 1.418(3) no
    N1 C9 . . 1.481(3) no
    C1 C2 . . 1.384(3) no
    C1 C6 . . 1.408(3) no
    C2 C3 . . 1.374(4) no
    C3 C4 . . 1.364(5) no
    C4 C5 . . 1.370(4) no
    C5 C6 . . 1.394(3) no
    C6 C7 . . 1.460(3) no
    C7 C8 . . 1.557(3) no
    C9 C10 . . 1.489(4) no
    C2 H2 . . 0.9300 no
    C3 H3 . . 0.9300 no
    C4 H4 . . 0.9300 no
    C5 H5 . . 0.9300 no
    C9 H9A . . 0.9700 no
    C9 H9B . . 0.9700 no
    C10 H10A . . 0.9600 no
    C10 H10B . . 0.9600 no
    C10 H10C . . 0.9600 no
loop_
    _geom_contact_atom_site_label_1
    _geom_contact_atom_site_label_2
    _geom_contact_distance
    _geom_contact_site_symmetry_1
    _geom_contact_site_symmetry_2
    _geom_contact_publ_flag
    Cl1 O1 3.469(2) . . no
    Cl1 O3 3.244(2) . . no
    Cl1 N1 3.127(2) . . no
    Cl1 C1 3.520(2) . . no
    Cl2 O3 3.306(2) . . no
    Cl2 O1 2.867(2) . . no
    Cl2 O2 3.1604(18) . . no
    Cl2 O2 3.3972(18) . 3_565 no
    Cl1 H10C 3.1500 . . no
    Cl2 H10A 3.0600 . 4_554 no
    O1 Cl1 3.469(2) . . no
    O1 Cl2 2.867(2) . . no
    O2 Cl2 3.1604(18) . . no
    O2 C6 3.229(3) . . no
    O2 Cl2 3.3972(18) . 3_565 no
    O2 C10 3.418(4) . 2_555 no
    O2 C3 3.363(3) . 3_566 no
    O2 C9 3.273(3) . 2_555 no
    O3 C2 3.359(3) . 4_554 no
    O3 Cl2 3.306(2) . . no
    O3 Cl1 3.244(2) . . no
    O1 H5 2.4900 . . no
    O1 H10C 2.6000 . 2_655 no
    O1 H4 2.6400 . 4_564 no
    O2 H3 2.6100 . 3_566 no
    O2 H9A 2.6900 . 2_555 no
    O2 H10A 2.7900 . 2_555 no
    O3 H9A 2.3500 . . no
    O3 H2 2.4800 . 4_554 no
    N1 Cl1 3.127(2) . . no
    C1 Cl1 3.520(2) . . no
    C1 C3 3.491(4) . 3_566 no
    C2 O3 3.359(3) . 4_555 no
    C2 C10 3.285(4) . . no
    C2 C3 3.506(4) . 3_566 no
    C2 C2 3.586(3) . 3_566 no
    C3 C2 3.506(4) . 3_566 no
    C3 O2 3.363(3) . 3_566 no
    C3 C1 3.491(4) . 3_566 no
    C6 O2 3.229(3) . . no
    C9 O2 3.273(3) . 2_545 no
    C10 C2 3.285(4) . . no
    C10 O2 3.418(4) . 2_545 no
    C1 H10B 2.8500 . . no
    C2 H10B 2.7400 . . no
    C2 H9B 2.6900 . . no
    C9 H2 2.5600 . . no
    C10 H2 2.9300 . . no
    H2 C9 2.5600 . . no
    H2 C10 2.9300 . . no
    H2 H9B 2.1100 . . no
    H2 H10B 2.4300 . . no
    H2 O3 2.4800 . 4_555 no
    H3 O2 2.6100 . 3_566 no
    H4 O1 2.6400 . 4_565 no
    H5 O1 2.4900 . . no
    H9A O3 2.3500 . . no
    H9A O2 2.6900 . 2_545 no
    H9B C2 2.6900 . . no
    H9B H2 2.1100 . . no
    H10A O2 2.7900 . 2_545 no
    H10A Cl2 3.0600 . 4_555 no
    H10B C1 2.8500 . . no
    H10B C2 2.7400 . . no
    H10B H2 2.4300 . . no
    H10C Cl1 3.1500 . . no
    H10C O1 2.6000 . 2_645 no
loop_
    _geom_angle_atom_site_label_1
    _geom_angle_atom_site_label_2
    _geom_angle_atom_site_label_3
    _geom_angle_site_symmetry_1
    _geom_angle_site_symmetry_2
    _geom_angle_site_symmetry_3
    _geom_angle
    _geom_angle_publ_flag
    O2 S1 O3 . . . 119.52(12) no
    O2 S1 N1 . . . 111.86(11) no
    O2 S1 C8 . . . 104.14(11) no
    O3 S1 N1 . . . 108.95(11) no
    O3 S1 C8 . . . 110.75(12) no
    N1 S1 C8 . . . 99.71(11) no
    S1 N1 C1 . . . 118.62(16) no
    S1 N1 C9 . . . 119.93(16) no
    C1 N1 C9 . . . 121.25(19) no
    N1 C1 C2 . . . 119.7(2) no
    N1 C1 C6 . . . 121.6(2) no
    C2 C1 C6 . . . 118.7(2) no
    C1 C2 C3 . . . 120.6(2) no
    C2 C3 C4 . . . 121.3(2) no
    C3 C4 C5 . . . 119.1(3) no
    C4 C5 C6 . . . 121.4(2) no
    C1 C6 C5 . . . 118.8(2) no
    C1 C6 C7 . . . 124.1(2) no
    C5 C6 C7 . . . 117.2(2) no
    O1 C7 C6 . . . 124.2(2) no
    O1 C7 C8 . . . 118.6(2) no
    C6 C7 C8 . . . 117.2(2) no
    Cl1 C8 Cl2 . . . 111.28(13) no
    Cl1 C8 S1 . . . 109.60(13) no
    Cl1 C8 C7 . . . 108.92(16) no
    Cl2 C8 S1 . . . 108.36(12) no
    Cl2 C8 C7 . . . 111.57(17) no
    S1 C8 C7 . . . 107.00(15) no
    N1 C9 C10 . . . 112.0(2) no
    C1 C2 H2 . . . 120.00 no
    C3 C2 H2 . . . 120.00 no
    C2 C3 H3 . . . 119.00 no
    C4 C3 H3 . . . 119.00 no
    C3 C4 H4 . . . 120.00 no
    C5 C4 H4 . . . 120.00 no
    C4 C5 H5 . . . 119.00 no
    C6 C5 H5 . . . 119.00 no
    N1 C9 H9A . . . 109.00 no
    N1 C9 H9B . . . 109.00 no
    C10 C9 H9A . . . 109.00 no
    C10 C9 H9B . . . 109.00 no
    H9A C9 H9B . . . 108.00 no
    C9 C10 H10A . . . 109.00 no
    C9 C10 H10B . . . 110.00 no
    C9 C10 H10C . . . 109.00 no
    H10A C10 H10B . . . 110.00 no
    H10A C10 H10C . . . 109.00 no
    H10B C10 H10C . . . 109.00 no
loop_
    _geom_torsion_atom_site_label_1
    _geom_torsion_atom_site_label_2
    _geom_torsion_atom_site_label_3
    _geom_torsion_atom_site_label_4
    _geom_torsion_site_symmetry_1
    _geom_torsion_site_symmetry_2
    _geom_torsion_site_symmetry_3
    _geom_torsion_site_symmetry_4
    _geom_torsion
    _geom_torsion_publ_flag
    O2 S1 N1 C1 . . . . -57.1(2) no
    O2 S1 N1 C9 . . . . 117.7(2) no
    O3 S1 N1 C1 . . . . 168.51(19) no
    O3 S1 N1 C9 . . . . -16.6(2) no
    C8 S1 N1 C1 . . . . 52.5(2) no
    C8 S1 N1 C9 . . . . -132.7(2) no
    O2 S1 C8 Cl1 . . . . 174.51(11) no
    O2 S1 C8 Cl2 . . . . -63.88(14) no
    O2 S1 C8 C7 . . . . 56.55(17) no
    O3 S1 C8 Cl1 . . . . -55.78(15) no
    O3 S1 C8 Cl2 . . . . 65.83(16) no
    O3 S1 C8 C7 . . . . -173.73(16) no
    N1 S1 C8 Cl1 . . . . 58.88(14) no
    N1 S1 C8 Cl2 . . . . -179.52(12) no
    N1 S1 C8 C7 . . . . -59.08(17) no
    S1 N1 C1 C2 . . . . 156.00(19) no
    S1 N1 C1 C6 . . . . -24.5(3) no
    C9 N1 C1 C2 . . . . -18.8(4) no
    C9 N1 C1 C6 . . . . 160.7(2) no
    S1 N1 C9 C10 . . . . 118.6(2) no
    C1 N1 C9 C10 . . . . -66.7(3) no
    N1 C1 C2 C3 . . . . -179.4(2) no
    C6 C1 C2 C3 . . . . 1.0(4) no
    N1 C1 C6 C5 . . . . 177.4(2) no
    N1 C1 C6 C7 . . . . -2.8(4) no
    C2 C1 C6 C5 . . . . -3.1(3) no
    C2 C1 C6 C7 . . . . 176.8(2) no
    C1 C2 C3 C4 . . . . 1.5(4) no
    C2 C3 C4 C5 . . . . -1.8(5) no
    C3 C4 C5 C6 . . . . -0.3(4) no
    C4 C5 C6 C1 . . . . 2.8(4) no
    C4 C5 C6 C7 . . . . -177.1(2) no
    C1 C6 C7 O1 . . . . 170.6(3) no
    C1 C6 C7 C8 . . . . -10.4(3) no
    C5 C6 C7 O1 . . . . -9.6(4) no
    C5 C6 C7 C8 . . . . 169.4(2) no
    O1 C7 C8 Cl1 . . . . 103.2(2) no
    O1 C7 C8 Cl2 . . . . -20.0(3) no
    O1 C7 C8 S1 . . . . -138.4(2) no
    C6 C7 C8 Cl1 . . . . -75.9(2) no
    C6 C7 C8 Cl2 . . . . 160.91(17) no
    C6 C7 C8 S1 . . . . 42.5(2) no
loop_
    _geom_hbond_atom_site_label_D
    _geom_hbond_atom_site_label_H
    _geom_hbond_atom_site_label_A
    _geom_hbond_site_symmetry_A
    _geom_hbond_distance_DH
    _geom_hbond_distance_HA
    _geom_hbond_distance_DA
    _geom_hbond_angle_DHA
    _geom_hbond_publ_flag
    C2 H2 O3 4_555 0.9300 2.4800 3.359(3) 157.00 no
    C10 H10C O1 2_645 0.9600 2.6000 3.445(4) 147.00 no
