# Supplementary material for: 3,3-Dichloro-1-ethyl-1H-2,1-benzothia­zin-4(3H)-one 2,2-dioxide
Source: Acta Crystallogr Sect E Struct Rep Online. 2009 Jan 31;65(Pt 2):o430. doi: 10.1107/S1600536809003079 (PMC2968373; doi:10.1107/S1600536809003079)
Supplement: Supplementary file 2 [file e-65-0o430-Isup2.hkl]

#
# h,k,l, Fc-squared, Fo-squared, sigma(Fo-squared) and status flag
#
data_I
_shelx_title ' DICL_0m in P2(1)/c'
_shelx_refln_list_code          4
_shelx_F_calc_maximum      144.59
_exptl_crystal_F_000       600.00
_reflns_d_resolution_high  0.7393
 
loop_
 _symmetry_equiv_pos_as_xyz
 'x, y, z'
 '-x, y+1/2, -z+1/2'
 '-x, -y, -z'
 'x, -y-1/2, z-1/2'
 
_cell_length_a     7.7416
_cell_length_b    11.9185
_cell_length_c    12.9614
_cell_angle_alpha  90.000
_cell_angle_beta   95.995
_cell_angle_gamma  90.000
 
_shelx_F_squared_multiplier     1.000
 
loop_
 _refln_index_h
 _refln_index_k
 _refln_index_l
 _refln_F_squared_calc
 _refln_F_squared_meas
 _refln_F_squared_sigma
 _refln_observed_status
   1   0   0     4838.49     4866.96     83.16 o
   2   0   0    14231.63    15158.25    165.66 o
   3   0   0     1987.31     1904.25     29.01 o
   4   0   0     2184.42     2227.11     34.58 o
   5   0   0     1111.62     1030.53     20.67 o
   6   0   0     1218.22     1181.81     29.85 o
   7   0   0      185.56      177.46     23.59 o
   8   0   0      173.21      165.53     18.03 o
   9   0   0        0.28       -6.03     17.02 o
  10   0   0        7.99       40.09     23.66 o
   1   1   0      493.23      577.83      6.28 o
   2   1   0     5790.42     6094.15     55.32 o
   3   1   0    10032.73    10109.17     90.36 o
   4   1   0      235.33      266.95      6.33 o
   5   1   0       47.75       54.15      4.60 o
   6   1   0       15.79        7.94      4.79 o
   7   1   0       69.30       75.98      8.40 o
   8   1   0      120.86      106.64     10.10 o
   9   1   0        4.90        2.67      9.69 o
  10   1   0        5.54      -12.56     12.56 o
   0   2   0    16549.70    16290.93    237.84 o
   1   2   0       32.51       31.05      2.02 o
   2   2   0     1809.65     1998.46     21.70 o
   3   2   0     1737.88     1764.77     20.53 o
   4   2   0     3597.50     3664.23     44.90 o
   5   2   0      249.72      245.74      8.18 o
   6   2   0      636.61      586.92     13.77 o
   7   2   0      286.74      281.51     16.56 o
   8   2   0        5.23        7.66      6.99 o
   9   2   0        4.48       -1.66      8.07 o
  10   2   0        3.25      -13.48     13.48 o
   1   3   0     1765.95     1739.12     16.20 o
   2   3   0      130.62      129.39      4.69 o
   3   3   0     5792.02     5570.24     64.97 o
   4   3   0      584.74      640.19     11.38 o
   5   3   0       47.86       38.04      4.74 o
   6   3   0      165.80      182.45      8.27 o
   7   3   0      225.77      225.63     11.73 o
   8   3   0      287.13      266.44     15.40 o
   9   3   0       32.01       41.02     13.96 o
  10   3   0       25.94       43.07     13.42 o
   0   4   0     1066.30     1000.46     20.30 o
   1   4   0      130.29      156.38      4.14 o
   2   4   0      333.72      301.45      6.46 o
   3   4   0        9.99        9.78      2.95 o
   4   4   0      177.31      207.26      6.62 o
   5   4   0      518.28      531.72     12.60 o
   6   4   0       11.67       17.70      5.95 o
   7   4   0       36.40       30.90      7.19 o
   8   4   0       61.84       69.40     10.45 o
   9   4   0        0.14       -2.49      8.68 o
  10   4   0        7.25       16.86     11.59 o
   1   5   0      277.86      262.90      5.59 o
   2   5   0      917.53      897.44     15.15 o
   3   5   0      202.57      197.71      7.39 o
   4   5   0       34.20       52.30      4.76 o
   5   5   0       32.03       42.20      5.04 o
   6   5   0      256.10      238.59     10.79 o
   7   5   0      142.86      115.14     16.07 o
   8   5   0        4.78       -2.71      7.45 o
   9   5   0        0.85       -7.55      7.55 o
   0   6   0     2589.44     2583.37     51.93 o
   1   6   0       66.46       65.33      3.86 o
   2   6   0      379.50      342.87      7.19 o
   3   6   0     1405.30     1434.97     19.68 o
   4   6   0       13.93       13.82      3.91 o
   5   6   0        9.01        5.14      4.67 o
   6   6   0       66.57       66.10      6.60 o
   7   6   0       25.10       28.46      7.38 o
   8   6   0       41.06       45.77      8.99 o
   9   6   0       14.47       25.40      9.25 o
   1   7   0     1044.03     1033.23     14.70 o
   2   7   0      776.88      771.65     12.80 o
   3   7   0      565.79      572.53     13.12 o
   4   7   0        0.67       -2.78      3.78 o
   5   7   0      173.43      206.72      8.80 o
   6   7   0        3.02       -2.99      5.15 o
   7   7   0        2.08        9.58      6.99 o
   8   7   0       65.39       86.12     11.20 o
   9   7   0        7.94       10.55      8.64 o
   0   8   0      938.03      944.87     19.74 o
   1   8   0      230.33      251.96      7.22 o
   2   8   0       46.68       54.73      4.80 o
   3   8   0       41.94       57.20      5.21 o
   4   8   0      278.10      291.60     10.48 o
   5   8   0       27.80       38.72      6.44 o
   6   8   0        3.84        1.70      6.08 o
   7   8   0       78.56       72.64      9.29 o
   8   8   0       15.81       24.72      8.76 o
   9   8   0       15.22       13.19      9.07 o
   1   9   0       59.61       53.95      4.49 o
   2   9   0       35.36       32.29      5.03 o
   3   9   0      875.44      861.15     23.65 o
   4   9   0       33.69       38.09      6.19 o
   5   9   0      328.46      331.04     11.85 o
   6   9   0        2.70       -5.12      6.09 o
   7   9   0       40.67       41.81      8.69 o
   8   9   0      129.96      140.41     18.36 o
   0  10   0      309.07      294.03     26.99 o
   1  10   0       15.54       10.28      8.13 o
   2  10   0      236.54      240.66     17.51 o
   3  10   0      283.67      290.22     18.09 o
   4  10   0       16.10       16.13      6.62 o
   5  10   0      347.30      374.70     13.36 o
   6  10   0      173.21      158.27     10.89 o
   7  10   0        1.16       18.05      7.89 o
   8  10   0       16.69       15.96      8.72 o
   1  11   0        2.20       11.72      8.29 o
   2  11   0        2.47       10.89      8.24 o
   3  11   0        0.07        0.37      8.10 o
   4  11   0       93.79       97.40     12.62 o
   5  11   0        0.86      -11.29     11.29 o
   6  11   0        8.55       19.76     10.77 o
   7  11   0       54.32       47.00     11.03 o
   0  12   0       86.11      146.18     32.39 o
   1  12   0       14.77        2.38      8.19 o
   2  12   0       56.05       80.49     11.80 o
   3  12   0       14.25       32.82     10.32 o
   4  12   0        1.30        7.27      9.27 o
   5  12   0       18.11       20.22     10.23 o
   6  12   0        5.40       -6.39     10.25 o
   1  13   0       35.50       48.69      9.38 o
   2  13   0       40.22       63.44     12.23 o
   3  13   0       28.37       12.18     13.42 o
   4  13   0        4.74       -2.82     12.06 o
   5  13   0       49.12       60.73     16.65 o
   6  13   0        0.15      -10.90     16.65 o
   0  14   0        7.73       -6.74     11.20 o
   1  14   0       54.43       48.06     10.47 o
   2  14   0        5.85       -6.43      9.78 o
   3  14   0       33.60       36.47     14.88 o
   4  14   0       15.80       22.06     14.59 o
   5  14   0       20.04       21.40     14.99 o
   1  15   0       33.54       36.29     10.53 o
   2  15   0        1.41      -15.18     21.35 o
   3  15   0        3.57        9.61     14.39 o
   0  16   0        1.53       -9.86     18.28 o
   1  16   0       10.51        8.00     14.77 o
 -10   1   1       63.19       72.34     40.47 o
  -9   1   1       33.16       38.58      9.59 o
  -8   1   1      199.50      201.30     16.66 o
  -7   1   1      129.47      123.22      9.33 o
  -6   1   1      942.77      893.84     20.86 o
  -5   1   1      841.12      845.99     13.39 o
  -4   1   1      361.07      422.99      8.16 o
  -3   1   1       27.03       47.41      3.03 o
  -2   1   1     4195.20     4319.74     35.87 o
  -1   1   1    13229.79    13497.73    103.21 o
   0   1   1      183.09      162.16      9.16 o
   1   1   1    11005.62    11415.70     96.78 o
   2   1   1     1246.25     1471.42     14.48 o
   3   1   1      113.66       71.54      3.21 o
   4   1   1      249.16      246.12      6.46 o
   5   1   1     1042.11     1006.60     16.30 o
   6   1   1      141.63      143.79      8.45 o
   7   1   1       86.67       93.71      8.75 o
   8   1   1       65.84       69.06      9.01 o
   9   1   1       11.41       18.20     10.43 o
  10   1   1       21.34       11.44     14.56 o
 -10   2   1        5.12      -13.17     13.17 o
  -9   2   1        3.80       -0.58      9.79 o
  -8   2   1      150.35      150.30     11.11 o
  -7   2   1       62.89       61.32      8.03 o
  -6   2   1      157.37      138.71      7.41 o
  -5   2   1     1047.63      994.09     15.92 o
  -4   2   1     4721.23     4777.08     53.27 o
  -3   2   1     5642.71     5752.17     61.60 o
  -2   2   1    20907.44    21034.62    174.54 o
  -1   2   1     1140.59     1178.98     10.76 o
   0   2   1     5280.05     5506.44     49.42 o
   1   2   1     2171.91     2460.51     26.70 o
   2   2   1     3146.39     3064.18     27.70 o
   3   2   1      440.15      546.79     10.17 o
   4   2   1      313.95      289.10      9.28 o
   5   2   1        0.58       -1.09      3.89 o
   6   2   1     1265.70     1227.59     21.27 o
   7   2   1      178.69      155.95     10.40 o
   8   2   1       95.23      111.39     11.88 o
   9   2   1       23.58       21.82     16.00 o
  10   2   1       15.91       10.35     37.74 o
 -10   3   1        1.86       -7.98     11.90 o
  -9   3   1        3.80        6.80      8.54 o
  -8   3   1        0.75       -1.36      8.58 o
  -7   3   1        4.44       10.57      6.62 o
  -6   3   1       14.78       12.37      5.50 o
  -5   3   1        1.85        2.67      3.57 o
  -4   3   1      316.34      305.12      7.89 o
  -3   3   1     1945.71     2128.91     23.94 o
  -2   3   1     2888.71     2987.13     29.64 o
  -1   3   1      590.52      646.86      6.94 o
   0   3   1       66.99       80.38      2.65 o
   1   3   1      234.55      269.58      5.00 o
   2   3   1      299.27      323.84      6.26 o
   3   3   1      849.06      957.97     13.96 o
   4   3   1     1210.41     1213.13     18.79 o
   5   3   1       52.05       68.08      5.72 o
   6   3   1        4.38        1.96      4.15 o
   7   3   1       21.43       12.06      6.58 o
   8   3   1        0.54       -2.84      7.66 o
   9   3   1       40.41       27.53     11.50 o
  10   3   1        1.46       -1.13     11.44 o
 -10   4   1        8.54       16.15     11.23 o
  -9   4   1       10.42        5.66      7.69 o
  -8   4   1      249.37      278.67     15.43 o
  -7   4   1        0.50       -2.41      5.83 o
  -6   4   1      536.02      552.97     14.91 o
  -5   4   1      704.88      656.00     12.64 o
  -4   4   1      252.08      266.65      7.36 o
  -3   4   1      513.46      491.77      8.47 o
  -2   4   1     5178.57     5029.07     48.61 o
  -1   4   1      783.69      786.27      9.83 o
   0   4   1     4674.45     4720.66     50.64 o
   1   4   1     5898.46     6127.96     61.31 o
   2   4   1      123.41      124.36      4.09 o
   3   4   1      383.96      338.90      9.50 o
   4   4   1       64.12       55.50      5.15 o
   5   4   1      279.06      248.74     12.59 o
   6   4   1      499.74      488.23     22.44 o
   7   4   1       71.66       57.34      9.35 o
   8   4   1       54.59       52.20     10.21 o
   9   4   1       75.60       86.58     14.29 o
  10   4   1        3.72       18.65     12.47 o
  -9   5   1        4.43       -7.09      7.71 o
  -8   5   1       93.09      130.08     10.95 o
  -7   5   1        0.30       -5.41      5.41 o
  -6   5   1      176.01      183.40      8.50 o
  -5   5   1      496.26      459.49     11.08 o
  -4   5   1        0.61       -3.21      3.21 o
  -3   5   1     1204.06     1205.98     17.64 o
  -2   5   1     2135.26     2249.83     25.15 o
  -1   5   1      287.26      278.88      6.24 o
   0   5   1      777.78      926.48     12.19 o
   1   5   1     1747.85     1793.58     21.24 o
   2   5   1        1.29        4.33      2.05 o
   3   5   1     3210.34     3156.74     46.21 o
   4   5   1        2.70        0.86      3.60 o
   5   5   1      282.05      284.36      8.93 o
   6   5   1        0.21        1.21      5.43 o
   7   5   1       61.34       54.75      9.39 o
   8   5   1      153.52      162.44     13.39 o
   9   5   1       52.58       30.07     12.44 o
  -9   6   1       53.78       39.24      9.97 o
  -8   6   1       17.01       14.68      7.86 o
  -7   6   1        6.32       -5.90      5.90 o
  -6   6   1      137.29      133.14      8.62 o
  -5   6   1      159.90      164.92      7.96 o
  -4   6   1        0.55        1.01      3.67 o
  -3   6   1      290.13      289.89      8.27 o
  -2   6   1      982.55      978.49     14.31 o
  -1   6   1      472.88      453.78     11.13 o
   0   6   1      968.47     1037.55     14.05 o
   1   6   1      857.61      873.43     13.17 o
   2   6   1      342.89      380.98      9.82 o
   3   6   1      567.44      560.24     10.98 o
   4   6   1      190.07      176.14      7.79 o
   5   6   1       46.15       30.72      6.48 o
   6   6   1       16.04       13.11      6.35 o
   7   6   1        9.21       -0.38      8.20 o
   8   6   1        1.82        3.62      8.34 o
   9   6   1        8.04        7.43      9.72 o
  -9   7   1        4.11        3.97      8.50 o
  -8   7   1       90.44      112.29     10.84 o
  -7   7   1        8.81        5.35      8.54 o
  -6   7   1       20.36       23.77      6.11 o
  -5   7   1      433.79      442.85     12.34 o
  -4   7   1        2.34        5.22      3.96 o
  -3   7   1       43.13       25.45      4.49 o
  -2   7   1        0.39       -1.86      3.42 o
  -1   7   1      169.32      159.88      4.48 o
   0   7   1      981.36      949.21     13.67 o
   1   7   1      254.69      235.30      6.49 o
   2   7   1        0.29        1.85      3.07 o
   3   7   1      306.29      263.82      7.70 o
   4   7   1       17.19       20.09      4.62 o
   5   7   1      958.20      934.95     21.59 o
   6   7   1        0.08       -3.77      5.43 o
   7   7   1       14.38       14.46      7.30 o
   8   7   1       94.71      132.98     11.80 o
   9   7   1        7.85        3.03      9.94 o
  -9   8   1       42.30       28.54      9.95 o
  -8   8   1        1.96       -7.36      7.36 o
  -7   8   1       45.20       42.78      8.10 o
  -6   8   1       88.50       75.80      8.51 o
  -5   8   1      226.31      233.22      9.45 o
  -4   8   1        3.97        5.50      4.65 o
  -3   8   1      210.50      204.64      8.53 o
  -2   8   1      114.63      123.31      6.87 o
  -1   8   1      511.69      499.22      8.95 o
   0   8   1      439.92      408.07     10.24 o
   1   8   1      192.54      192.16      6.53 o
   2   8   1      655.77      635.13     12.00 o
   3   8   1       12.75        7.10      3.64 o
   4   8   1        0.26       -4.85      4.85 o
   5   8   1       18.02       20.32      6.35 o
   6   8   1      166.78      184.76     10.08 o
   7   8   1       18.45        1.34      7.45 o
   8   8   1       57.18       67.99     11.97 o
  -8   9   1        1.95       -5.92      7.55 o
  -7   9   1       30.31       26.03      7.75 o
  -6   9   1       11.45        2.77      6.41 o
  -5   9   1        2.89        6.18      5.33 o
  -4   9   1       21.39       18.81      8.18 o
  -3   9   1      283.84      294.92     11.40 o
  -2   9   1      263.65      292.36      9.83 o
  -1   9   1        6.43        7.83      4.14 o
   0   9   1       33.88       28.09      4.09 o
   1   9   1      137.34      163.32      8.81 o
   2   9   1        4.14       -0.06      4.00 o
   3   9   1      253.64      236.28     12.30 o
   4   9   1      440.65      450.01     14.08 o
   5   9   1       23.17       11.90      6.01 o
   6   9   1        3.48        2.65      6.47 o
   7   9   1       36.68       44.20     10.60 o
   8   9   1        0.30       -0.25      8.26 o
  -8  10   1        0.34       -7.87      7.87 o
  -7  10   1        3.22       -6.64      6.64 o
  -6  10   1       16.10       25.85      7.21 o
  -5  10   1        3.30       17.73      7.27 o
  -4  10   1        0.47        2.92      5.98 o
  -3  10   1      499.93      523.92     17.13 o
  -2  10   1      203.98      224.34     25.57 o
  -1  10   1       12.32        0.83      7.41 o
   0  10   1        0.10       -5.28      6.78 o
   1  10   1      234.60      255.70     15.02 o
   2  10   1      184.99      189.36      9.96 o
   3  10   1        3.14       -0.31      5.19 o
   4  10   1        6.35       11.73      6.64 o
   5  10   1       22.14       18.04      6.49 o
   6  10   1        0.00       -4.30      6.61 o
   7  10   1        0.71       -5.23      7.02 o
   8  10   1        8.77        9.88     11.22 o
  -7  11   1        0.35        4.61      8.47 o
  -6  11   1       90.81      122.58     15.12 o
  -5  11   1       11.57       14.53      7.48 o
  -4  11   1       74.50       63.61      8.78 o
  -3  11   1      379.55      363.63     18.71 o
  -2  11   1       74.22       88.03     14.60 o
  -1  11   1       78.13       86.53     11.14 o
   0  11   1       47.64       39.90     11.04 o
   1  11   1       68.78       59.03     10.31 o
   2  11   1       10.83        7.77      8.49 o
   3  11   1      127.15      143.43     13.70 o
   4  11   1      146.87      123.40     13.86 o
   5  11   1      326.68      357.22     20.98 o
   6  11   1        8.91       10.00      8.41 o
   7  11   1        7.88        7.52     11.73 o
  -6  12   1      148.66      183.28     28.76 o
  -5  12   1       19.91       27.15     10.50 o
  -4  12   1       23.45       19.92      9.40 o
  -3  12   1        1.35        3.86     15.91 o
  -2  12   1       12.78        1.69      8.64 o
  -1  12   1       37.50       37.36      9.84 o
   0  12   1       72.15       74.77      9.76 o
   1  12   1      539.20      589.42     20.56 o
   2  12   1      173.12      182.02     14.98 o
   3  12   1        4.51       -4.62     12.44 o
   4  12   1       12.61        8.02      9.54 o
   5  12   1       12.91       12.26     13.63 o
   6  12   1       75.68       87.47     15.08 o
  -6  13   1       10.23        9.45     14.70 o
  -5  13   1        0.50       -1.38     12.28 o
  -4  13   1        1.42        4.08     11.84 o
  -3  13   1        1.14       -0.74      9.22 o
  -2  13   1       13.34       18.51     14.28 o
  -1  13   1       18.90       13.89      9.67 o
   0  13   1        4.03       -2.38      7.54 o
   1  13   1       15.45       26.25      8.72 o
   2  13   1       44.59       42.17     11.57 o
   3  13   1        0.27       13.86     10.06 o
   4  13   1       22.62       21.60     11.57 o
   5  13   1       17.87       30.38     15.45 o
   6  13   1        4.97       16.64     20.22 o
  -5  14   1       13.47       12.91     14.88 o
  -4  14   1       29.16        8.37     22.81 o
  -3  14   1        0.80        5.83     12.31 o
  -2  14   1        0.18       10.25     10.02 o
  -1  14   1        1.29       -8.77      8.77 o
   0  14   1       67.79      100.98     11.92 o
   1  14   1        1.06       -0.89      8.13 o
   2  14   1       43.00       58.79     23.60 o
   3  14   1       17.20       34.54     12.09 o
   4  14   1        5.24        6.49     14.38 o
   5  14   1        9.07       12.99     28.42 o
  -3  15   1        5.39       21.95     15.18 o
  -2  15   1        0.52       -5.63     12.61 o
  -1  15   1        2.81       -0.80     10.18 o
   0  15   1       12.14       12.15      9.65 o
   1  15   1       23.42       15.65     11.57 o
   2  15   1        0.02       -0.18     11.24 o
   3  15   1       39.61       20.01     15.47 o
  -1  16   1        0.06      -15.39     17.63 o
   0  16   1       17.46       10.99     15.01 o
   1  16   1        3.13       10.71     20.63 o
 -10   0   2       10.49        8.60     19.98 o
  -9   0   2        5.42       -9.11     11.20 o
  -8   0   2      157.83      147.04     17.16 o
  -7   0   2       68.56       56.02     11.89 o
  -6   0   2      145.43      160.62     11.76 o
  -5   0   2     9456.58     9244.10    139.40 o
  -4   0   2      140.93      144.67      7.02 o
  -3   0   2       73.35       71.67      4.69 o
  -2   0   2     9197.91     9287.50    101.49 o
  -1   0   2        1.02        0.37      1.23 o
   0   0   2     6688.62     7120.41    155.21 o
   1   0   2      720.06      762.45     13.65 o
   2   0   2    10603.11    10663.83    129.35 o
   3   0   2      709.16      735.41     18.80 o
   4   0   2      609.48      604.40     15.47 o
   5   0   2       42.29       35.29      6.37 o
   6   0   2      505.79      462.09     16.54 o
   7   0   2        2.34        7.21      7.89 o
   8   0   2      413.65      415.17     25.82 o
   9   0   2       18.32       25.46     18.74 o
  10   0   2       63.57       99.65     27.16 o
 -10   1   2        4.60       -9.35     11.22 o
  -9   1   2        0.43       -7.27      7.27 o
  -8   1   2       94.31      109.79     11.13 o
  -7   1   2       33.12       22.44      7.46 o
  -6   1   2      720.05      736.76     13.30 o
  -5   1   2       37.80       42.87      4.81 o
  -4   1   2        3.90        5.46      2.60 o
  -3   1   2     1576.16     1561.64     18.89 o
  -2   1   2     7328.55     7307.73     59.50 o
  -1   1   2      908.12      971.85      8.93 o
   0   1   2       36.65       17.57      2.34 o
   1   1   2      249.83      263.41      4.41 o
   2   1   2      744.29      740.14      8.57 o
   3   1   2      600.58      618.77      9.64 o
   4   1   2      171.63      161.47      5.82 o
   5   1   2      637.98      601.48     12.22 o
   6   1   2      139.85      139.39      7.19 o
   7   1   2       27.71       31.46      6.31 o
   8   1   2       12.09        0.12      7.95 o
   9   1   2        1.66        4.54      9.59 o
  10   1   2        1.43       -3.08     15.24 o
 -10   2   2       14.71        0.68     10.00 o
  -9   2   2       48.43       45.28     11.86 o
  -8   2   2        9.65        7.23      6.94 o
  -7   2   2        0.36        4.68      6.08 o
  -6   2   2        0.27       -0.15      3.58 o
  -5   2   2      663.35      593.49     11.54 o
  -4   2   2      285.62      319.93      7.37 o
  -3   2   2     1102.08     1088.95     14.43 o
  -2   2   2     7301.41     7539.90     66.64 o
  -1   2   2     4200.57     4171.13     34.24 o
   0   2   2      124.97      157.87      3.70 o
   1   2   2     2238.46     2247.26     22.35 o
   2   2   2     3126.87     3147.63     33.15 o
   3   2   2        0.22       -0.68      2.41 o
   4   2   2      644.66      623.04     12.04 o
   5   2   2      419.54      406.40     11.71 o
   6   2   2      325.04      303.47     10.30 o
   7   2   2        4.42        8.99      6.19 o
   8   2   2       37.02       47.24      9.56 o
   9   2   2        0.03       -9.09      9.09 o
  10   2   2        7.16       16.58     11.95 o
 -10   3   2       50.18       52.37     12.08 o
  -9   3   2        0.01        3.31     10.97 o
  -8   3   2      243.91      268.89     12.64 o
  -7   3   2       23.69       26.64      6.95 o
  -6   3   2      555.41      514.23     13.92 o
  -5   3   2        1.79       -3.47      3.47 o
  -4   3   2       26.39       22.77      2.94 o
  -3   3   2      570.07      589.01      8.50 o
  -2   3   2     2196.33     2024.33     20.90 o
  -1   3   2      569.42      497.60      5.75 o
   0   3   2     2570.79     2602.58     28.78 o
   1   3   2     3831.62     3821.28     38.63 o
   2   3   2     2186.76     2285.09     23.66 o
   3   3   2      399.83      411.70      9.04 o
   4   3   2       10.60        9.30      4.00 o
   5   3   2     2495.60     2336.78     32.62 o
   6   3   2        3.05        8.46      6.37 o
   7   3   2        3.40        2.31      6.15 o
   8   3   2      138.28      153.74     13.04 o
   9   3   2        5.03       10.96     11.36 o
  10   3   2        6.20       -3.89     11.85 o
 -10   4   2        2.18       -1.13      9.84 o
  -9   4   2       67.17       65.43     10.22 o
  -8   4   2       14.19       10.14      6.56 o
  -7   4   2       90.35       90.99      8.11 o
  -6   4   2       27.90       27.95      5.60 o
  -5   4   2       99.68       97.48      5.78 o
  -4   4   2      327.75      339.30      8.24 o
  -3   4   2     3599.81     3698.05     40.75 o
  -2   4   2       67.46       66.96      3.17 o
  -1   4   2       47.68       61.11      2.94 o
   0   4   2      522.37      499.91      6.68 o
   1   4   2        2.89        6.67      2.03 o
   2   4   2      603.32      551.22      8.74 o
   3   4   2      497.67      497.59     11.99 o
   4   4   2        1.08       -0.77      3.69 o
   5   4   2        8.84        9.92      5.01 o
   6   4   2      116.14      123.06      8.51 o
   7   4   2        5.38        7.44      7.36 o
   8   4   2       43.79       32.14      9.16 o
   9   4   2        3.88       -8.60     10.08 o
  -9   5   2        2.38       -7.33      7.33 o
  -8   5   2       26.67       36.46      8.52 o
  -7   5   2       42.80       50.77      7.08 o
  -6   5   2       18.84        9.12      5.51 o
  -5   5   2       47.55       48.51      5.08 o
  -4   5   2      174.16      172.14      6.29 o
  -3   5   2        1.43       -0.53      2.99 o
  -2   5   2      218.18      162.39      5.37 o
  -1   5   2       45.29       59.66      3.42 o
   0   5   2        0.48        6.54      1.86 o
   1   5   2      690.66      609.51      8.64 o
   2   5   2     1041.28     1032.25     13.72 o
   3   5   2      198.52      186.30      6.72 o
   4   5   2      363.83      376.10     12.64 o
   5   5   2      469.17      481.22     14.94 o
   6   5   2        6.86       12.41      6.26 o
   7   5   2        3.36        0.65      7.36 o
   8   5   2      106.57       83.36     11.31 o
   9   5   2       12.82       22.03     11.89 o
  -9   6   2       20.17       17.70      8.61 o
  -8   6   2       48.12       49.25      8.74 o
  -7   6   2       66.53       58.50      7.52 o
  -6   6   2       11.15        7.20      5.31 o
  -5   6   2      678.59      638.16     14.11 o
  -4   6   2        8.56        8.43      3.80 o
  -3   6   2     1379.31     1384.85     19.05 o
  -2   6   2     1937.55     1864.05     27.20 o
  -1   6   2       44.57       25.88      3.07 o
   0   6   2       88.62       76.77      3.20 o
   1   6   2       77.57       96.55      3.57 o
   2   6   2     1052.74     1012.35     13.91 o
   3   6   2      234.96      232.37      8.13 o
   4   6   2       14.86        9.83      4.63 o
   5   6   2       24.52       25.36      6.30 o
   6   6   2      326.32      293.19     12.84 o
   7   6   2       24.58        2.60      7.84 o
   8   6   2       55.86       61.47     11.04 o
   9   6   2        0.80      -13.39     13.39 o
  -9   7   2        0.03        6.81      8.61 o
  -8   7   2       77.53       89.84     10.68 o
  -7   7   2       12.54       26.39      7.21 o
  -6   7   2      134.25      138.61      8.70 o
  -5   7   2       95.78      103.00      8.04 o
  -4   7   2      597.56      602.65     12.30 o
  -3   7   2      699.28      684.10     13.29 o
  -2   7   2       27.31       31.14      4.24 o
  -1   7   2       33.81       56.64      5.45 o
   0   7   2       65.80       47.43      4.30 o
   1   7   2      711.97      738.80     11.20 o
   2   7   2       77.03       90.61      5.13 o
   3   7   2      936.24      895.26     14.85 o
   4   7   2      592.75      568.23     17.63 o
   5   7   2       67.48       74.65      9.29 o
   6   7   2       63.47       66.15      8.36 o
   7   7   2       14.86       14.77      8.24 o
   8   7   2       11.02       29.69     12.61 o
   9   7   2       61.27       47.92     12.71 o
  -9   8   2        6.89        2.77      8.47 o
  -8   8   2        0.53        3.19      7.13 o
  -7   8   2        0.29       -5.90      5.90 o
  -6   8   2       47.53       39.41      7.26 o
  -5   8   2      149.50      144.55      7.80 o
  -4   8   2      186.63      196.23      8.03 o
  -3   8   2       12.90       14.29      4.53 o
  -2   8   2       41.09       40.75      6.76 o
  -1   8   2      653.75      661.17     15.59 o
   0   8   2        1.65       -1.73      3.26 o
   1   8   2      420.79      437.44     12.09 o
   2   8   2      293.00      288.26      9.01 o
   3   8   2      768.51      713.42     23.19 o
   4   8   2        5.96        2.21      5.15 o
   5   8   2      150.81      149.24     10.06 o
   6   8   2        7.56       -0.73      6.12 o
   7   8   2      108.71      108.70     10.40 o
   8   8   2        0.03        0.11      9.11 o
  -8   9   2       94.24      104.86     11.30 o
  -7   9   2        5.13       12.96      7.12 o
  -6   9   2        5.27        6.93      6.18 o
  -5   9   2       60.76       54.28      7.25 o
  -4   9   2       17.03       17.42      5.39 o
  -3   9   2      123.27      115.71      7.95 o
  -2   9   2      437.95      451.21     12.40 o
  -1   9   2       27.56       21.95      5.66 o
   0   9   2      366.71      374.75     10.33 o
   1   9   2      370.97      353.14     16.52 o
   2   9   2      207.07      195.47     11.04 o
   3   9   2     2034.18     1921.05     43.42 o
   4   9   2      167.11      146.72      8.50 o
   5   9   2      246.54      277.99     12.11 o
   6   9   2        1.82        7.68      6.46 o
   7   9   2        0.75       -6.47     10.69 o
   8   9   2       40.56       26.51     10.98 o
  -8  10   2        4.20       -5.13      8.06 o
  -7  10   2        0.01       -4.27      6.81 o
  -6  10   2       68.00       67.91      8.54 o
  -5  10   2      183.79      187.66     14.68 o
  -4  10   2        0.96       -4.96      5.07 o
  -3  10   2       64.63       75.20      7.14 o
  -2  10   2      284.84      287.74     15.51 o
  -1  10   2      109.33       72.67      8.48 o
   0  10   2      597.66      580.13     20.97 o
   1  10   2      665.89      612.90     24.51 o
   2  10   2      276.89      260.51     15.84 o
   3  10   2      104.04      125.58     10.94 o
   4  10   2       34.46       26.43      7.12 o
   5  10   2        4.24       12.35      8.28 o
   6  10   2      242.88      277.28     25.62 o
   7  10   2       68.55       92.87     12.12 o
  -7  11   2       27.98       24.49     11.38 o
  -6  11   2        8.33       12.57      7.89 o
  -5  11   2        0.02       -6.58      6.58 o
  -4  11   2        7.18        0.03      6.43 o
  -3  11   2       12.31        8.25      9.01 o
  -2  11   2        1.60        9.07      8.31 o
  -1  11   2      322.59      285.42     16.21 o
   0  11   2      116.20       96.95     10.76 o
   1  11   2      154.41      200.33     12.15 o
   2  11   2       37.12       34.99      9.84 o
   3  11   2       12.03        4.19     11.00 o
   4  11   2      108.66      132.36     25.58 o
   5  11   2        8.08        7.10      9.75 o
   6  11   2        8.87      -12.27     12.27 o
   7  11   2        0.46      -11.48     16.70 o
  -6  12   2        0.01        3.08     13.17 o
  -5  12   2      146.12      167.19     19.53 o
  -4  12   2        9.76       25.03     12.19 o
  -3  12   2        0.06       -1.39      8.36 o
  -2  12   2        2.70        9.50      8.25 o
  -1  12   2      193.69      196.95     26.52 o
   0  12   2      210.79      230.68     15.18 o
   1  12   2       21.45       18.43      7.83 o
   2  12   2       16.39       14.24      9.38 o
   3  12   2        3.32       -0.17      9.85 o
   4  12   2       38.39       46.13     11.90 o
   5  12   2        2.21       14.36     11.14 o
   6  12   2       38.10       41.11     13.79 o
  -6  13   2        5.45       22.08     15.37 o
  -5  13   2       12.86        1.98     12.58 o
  -4  13   2        0.36        5.07     13.65 o
  -3  13   2       34.48       48.00     14.42 o
  -2  13   2       37.04       29.00     10.19 o
  -1  13   2        7.72       10.43      9.33 o
   0  13   2      113.76      130.35     17.25 o
   1  13   2      120.96      164.26     12.72 o
   2  13   2        0.40       15.58      9.87 o
   3  13   2      193.04      218.46     17.88 o
   4  13   2       36.04       60.31     13.65 o
   5  13   2        0.35      -12.65     12.65 o
  -5  14   2        0.01       -8.32     13.23 o
  -4  14   2       18.89       32.91     14.89 o
  -3  14   2        0.44       13.90     12.59 o
  -2  14   2       14.93       17.64     12.32 o
  -1  14   2       15.27       16.02     12.12 o
   0  14   2       15.08       23.07      9.20 o
   1  14   2       46.89       35.10     11.39 o
   2  14   2       19.00       -9.29      9.29 o
   3  14   2       37.57       52.82     13.83 o
   4  14   2        0.19       -1.98     21.83 o
  -3  15   2        0.80       -7.03     13.65 o
  -2  15   2        0.85       22.93     14.10 o
  -1  15   2        2.74      -14.71     14.71 o
   0  15   2       16.41       30.45     28.63 o
   1  15   2        0.01        0.60     14.52 o
   2  15   2        3.77       23.27     17.90 o
   3  15   2       21.74       54.20     18.11 o
   0  16   2       17.92       10.82     22.94 o
 -10   1   3       32.56       33.44     10.27 o
  -9   1   3        5.02       -6.89      6.89 o
  -8   1   3      124.90      136.06     10.51 o
  -7   1   3       35.08       32.28      7.63 o
  -6   1   3     1711.27     1714.32     27.77 o
  -5   1   3      815.59      760.88     13.18 o
  -4   1   3      499.25      506.09      8.90 o
  -3   1   3      805.50      796.29     11.26 o
  -2   1   3     1210.17     1123.80     12.13 o
  -1   1   3       19.12       24.28      2.14 o
   0   1   3     9966.00    10378.13    122.83 o
   1   1   3        0.65        2.10      1.18 o
   2   1   3     8000.41     8213.69     87.30 o
   3   1   3      233.58      193.99      5.40 o
   4   1   3      378.32      367.20      9.15 o
   5   1   3     1334.76     1330.34     20.08 o
   6   1   3       96.36       91.43      6.56 o
   7   1   3        1.67        0.65      5.40 o
   8   1   3      111.78      103.93     13.72 o
   9   1   3       10.70       16.86     11.32 o
  10   1   3        6.71      -13.41     13.41 o
 -10   2   3        5.78        4.20     11.01 o
  -9   2   3       47.46       54.87      9.38 o
  -8   2   3      214.42      205.98     12.12 o
  -7   2   3      177.89      193.40      9.81 o
  -6   2   3       24.45       30.35      4.86 o
  -5   2   3     1096.01     1117.22     18.23 o
  -4   2   3       47.05       46.29      3.50 o
  -3   2   3     3701.64     3651.85     38.04 o
  -2   2   3       26.16       32.37      1.97 o
  -1   2   3     1043.25      988.38      9.89 o
   0   2   3     2370.08     2385.80     30.30 o
   1   2   3     2505.71     2554.02     30.54 o
   2   2   3     1128.79     1091.02     12.18 o
   3   2   3      213.56      215.76      7.28 o
   4   2   3       89.84      100.09      5.07 o
   5   2   3      725.15      683.85     13.33 o
   6   2   3      130.45      115.52      7.54 o
   7   2   3       73.02       57.54      8.28 o
   8   2   3      377.25      417.41     49.11 o
   9   2   3        3.25       -4.97     17.26 o
 -10   3   3        8.79       -2.94      9.69 o
  -9   3   3        0.27       -7.17      7.17 o
  -8   3   3       25.77       30.63      7.20 o
  -7   3   3        0.22       11.81      6.37 o
  -6   3   3        0.45       -0.83      4.56 o
  -5   3   3        1.32       -1.87      3.26 o
  -4   3   3       17.19       12.88      2.38 o
  -3   3   3        0.68       -0.17      1.86 o
  -2   3   3      166.94      183.83      3.96 o
  -1   3   3     1947.12     2088.92     20.90 o
   0   3   3      828.07      922.98     10.77 o
   1   3   3     1567.47     1693.25     19.85 o
   2   3   3      388.50      421.07      6.85 o
   3   3   3      148.77      152.37      7.84 o
   4   3   3       13.02        2.12      3.72 o
   5   3   3        6.58        2.95      4.91 o
   6   3   3       77.69       76.14      8.66 o
   7   3   3       49.57       40.67     10.47 o
   8   3   3        0.52       -7.83      9.14 o
   9   3   3       39.10       57.04     13.39 o
 -10   4   3        2.03       -2.24      9.51 o
  -9   4   3        0.71       -3.05      7.23 o
  -8   4   3       72.45       69.95      8.64 o
  -7   4   3      188.23      194.85     10.19 o
  -6   4   3       32.00       35.38      6.09 o
  -5   4   3      796.83      727.49     14.20 o
  -4   4   3     1770.21     1732.47     21.47 o
  -3   4   3       49.37       31.47      3.24 o
  -2   4   3       43.24       59.93      2.84 o
  -1   4   3      391.55      381.46      5.78 o
   0   4   3     4641.40     4730.56     47.92 o
   1   4   3     2659.82     2660.72     29.91 o
   2   4   3       37.37       47.26      3.11 o
   3   4   3      285.17      297.11      7.51 o
   4   4   3      267.55      288.59     14.99 o
   5   4   3      225.90      220.11      9.36 o
   6   4   3      486.79      482.49     16.04 o
   7   4   3       83.49       76.44      9.27 o
   8   4   3      116.74      139.50     15.33 o
   9   4   3       36.60       24.06     17.57 o
  -9   5   3       10.19        0.84     10.92 o
  -8   5   3      138.85      144.41     11.62 o
  -7   5   3       27.28       19.49      6.26 o
  -6   5   3      132.50      138.51      9.16 o
  -5   5   3       86.73       86.37      5.74 o
  -4   5   3      109.32       99.05      5.15 o
  -3   5   3      454.60      462.47      8.57 o
  -2   5   3     2485.19     2365.56     25.90 o
  -1   5   3      389.12      379.47      6.06 o
   0   5   3      251.70      237.57      6.71 o
   1   5   3      236.46      278.48      5.88 o
   2   5   3        0.43        3.46      2.84 o
   3   5   3     3206.77     3218.06     40.20 o
   4   5   3      145.98      143.02      7.56 o
   5   5   3      408.42      435.87     14.12 o
   6   5   3        0.53        0.08      6.81 o
   7   5   3        2.65       -1.55      6.71 o
   8   5   3       13.83       22.31     11.20 o
   9   5   3       38.33       56.16     14.13 o
  -9   6   3       17.41       10.52      9.31 o
  -8   6   3        2.77       -6.37      6.37 o
  -7   6   3       23.19       27.28      6.55 o
  -6   6   3       23.57       24.84      5.92 o
  -5   6   3      184.45      194.25      7.61 o
  -4   6   3      643.19      656.43     12.37 o
  -3   6   3      300.46      324.10      7.93 o
  -2   6   3      187.62      181.13      5.16 o
  -1   6   3     1473.24     1635.22     21.47 o
   0   6   3       38.35       31.41      3.99 o
   1   6   3      475.93      499.10      8.48 o
   2   6   3      219.56      198.60      6.11 o
   3   6   3      634.75      633.73     16.11 o
   4   6   3        8.61       11.00      4.65 o
   5   6   3       68.85       82.18      9.01 o
   6   6   3       16.60       16.47      7.49 o
   7   6   3        9.43       15.50      8.10 o
   8   6   3       33.00        8.68     14.00 o
   9   6   3       43.89       35.40     13.12 o
  -9   7   3        9.38        5.54      8.33 o
  -8   7   3       12.46        3.88      7.30 o
  -7   7   3       11.96       10.49      6.86 o
  -6   7   3       46.87       52.43      6.87 o
  -5   7   3       14.65       15.15      5.05 o
  -4   7   3        1.46        0.72      3.84 o
  -3   7   3       20.10       18.89      4.18 o
  -2   7   3      217.61      204.54      7.89 o
  -1   7   3      131.49      147.63      6.53 o
   0   7   3      696.02      722.41     15.33 o
   1   7   3       47.43       69.02      4.23 o
   2   7   3     1895.75     1854.73     21.92 o
   3   7   3     1259.75     1276.60     21.76 o
   4   7   3      840.42      795.69     21.23 o
   5   7   3      121.68      126.67     10.09 o
   6   7   3      349.07      338.85     15.72 o
   7   7   3        8.94       16.98      8.45 o
   8   7   3       44.76       32.14     12.37 o
   9   7   3        2.79        0.61     11.56 o
  -9   8   3       40.48       46.92     10.15 o
  -8   8   3        1.28       -1.54      8.62 o
  -7   8   3       79.79       83.79      9.19 o
  -6   8   3       36.33       48.51      7.36 o
  -5   8   3      208.87      211.39      9.41 o
  -4   8   3      238.84      208.02      9.40 o
  -3   8   3     1200.06     1188.52     19.33 o
  -2   8   3        3.27        0.63      2.90 o
  -1   8   3      411.49      413.79     12.12 o
   0   8   3        0.27        0.02      4.46 o
   1   8   3      328.60      340.91      8.96 o
   2   8   3     1656.94     1608.83     29.45 o
   3   8   3     1072.06      969.63     18.34 o
   4   8   3       69.11       66.99      6.82 o
   5   8   3        1.27        4.80      6.46 o
   6   8   3       28.11       43.29      9.01 o
   7   8   3        0.77       -7.51     10.32 o
   8   8   3       73.20       84.03     12.60 o
  -8   9   3       28.95       30.83      8.82 o
  -7   9   3       50.13       52.56      8.59 o
  -6   9   3        8.57        7.66      6.22 o
  -5   9   3       77.74       63.88      8.30 o
  -4   9   3        5.35       -3.50      4.61 o
  -3   9   3       54.26       54.56      5.93 o
  -2   9   3       10.37        4.81      4.11 o
  -1   9   3     1481.25     1492.27     33.39 o
   0   9   3      964.87      948.19     16.86 o
   1   9   3       84.58       86.25      5.59 o
   2   9   3      905.93      875.57     18.48 o
   3   9   3        4.61        0.34      8.44 o
   4   9   3       28.53       29.73      5.74 o
   5   9   3      115.82      115.97      9.72 o
   6   9   3      274.89      272.84     13.20 o
   7   9   3        8.38       10.58     10.49 o
   8   9   3       13.46       -7.69     10.35 o
  -8  10   3       15.16       11.07      8.08 o
  -7  10   3       39.32       29.96      8.04 o
  -6  10   3       32.38       16.97      8.00 o
  -5  10   3       25.67       16.15      7.25 o
  -4  10   3        0.77       -0.09      5.67 o
  -3  10   3      265.57      259.75     10.51 o
  -2  10   3       75.09       72.83      6.61 o
  -1  10   3      282.14      311.25     13.61 o
   0  10   3      163.19      133.87      9.65 o
   1  10   3        7.20       12.82     12.34 o
   2  10   3      119.15      106.69     11.84 o
   3  10   3        4.60        3.73      7.96 o
   4  10   3        1.02       -8.02      8.02 o
   5  10   3      121.36      133.28     11.34 o
   6  10   3        6.83       10.54     10.39 o
   7  10   3       10.75        7.33     26.79 o
  -7  11   3       18.86       38.46     11.74 o
  -6  11   3       84.46       92.20     13.57 o
  -5  11   3       64.27       38.10      9.82 o
  -4  11   3       36.15       29.58      8.76 o
  -3  11   3      265.85      235.82     12.47 o
  -2  11   3        3.14       -2.42      7.29 o
  -1  11   3      972.56      923.81     28.61 o
   0  11   3     1076.70     1022.33     49.25 o
   1  11   3      326.08      332.04     16.46 o
   2  11   3        2.51       -1.27      6.36 o
   3  11   3        2.31        2.09      8.49 o
   4  11   3        5.50        9.12      9.08 o
   5  11   3      176.11      204.73     17.69 o
   6  11   3       20.56        8.88     21.61 o
   7  11   3        0.45       18.23     16.08 o
  -6  12   3        1.49      -10.91     10.91 o
  -5  12   3        1.33      -13.37     13.37 o
  -4  12   3      121.10      138.06     17.01 o
  -3  12   3       78.21       80.04     13.75 o
  -2  12   3        1.28        0.63      9.80 o
  -1  12   3        2.95        9.30      8.19 o
   0  12   3        5.65       20.82     10.52 o
   1  12   3      106.30       92.62     11.52 o
   2  12   3      258.51      276.89     18.22 o
   3  12   3       70.60       71.83     12.53 o
   4  12   3        2.90       -9.59      9.59 o
   5  12   3        1.64       12.68     15.36 o
   6  12   3        2.49       -6.86     22.18 o
  -6  13   3        0.01        2.21     13.30 o
  -5  13   3       37.19       40.39     14.50 o
  -4  13   3        3.02      -10.80     10.80 o
  -3  13   3       58.25       52.95     16.30 o
  -2  13   3        0.63        0.53     11.23 o
  -1  13   3        4.49       12.84     11.76 o
   0  13   3       16.70       22.81      9.49 o
   1  13   3       71.58       50.39     11.52 o
   2  13   3        6.36       -4.55      9.34 o
   3  13   3       31.70       38.91     11.79 o
   4  13   3       51.27       93.56     19.11 o
   5  13   3        0.21        4.11     21.87 o
  -5  14   3        0.01       -6.82     12.50 o
  -4  14   3        1.41        2.14     13.02 o
  -3  14   3       59.37       19.00     12.95 o
  -2  14   3        9.88       -1.30     14.17 o
  -1  14   3        0.01      -14.21     17.17 o
   0  14   3        0.19        9.30     12.67 o
   1  14   3       66.39       61.05     21.82 o
   2  14   3      126.35      132.93     19.79 o
   3  14   3        3.44        5.58     13.53 o
   4  14   3       31.96       31.91     16.71 o
  -3  15   3        3.17        1.05     13.47 o
  -2  15   3       22.80       46.53     20.98 o
  -1  15   3      123.20      141.17     27.81 o
   0  15   3       39.08       28.85     15.70 o
   1  15   3       12.65        5.90     13.92 o
   2  15   3        1.89        6.64     13.84 o
   3  15   3       20.44       20.06     15.99 o
 -10   0   4      110.09      125.19     16.32 o
  -9   0   4        0.01       12.63      9.98 o
  -8   0   4       74.13       61.76     11.37 o
  -7   0   4       44.98       37.09     10.58 o
  -6   0   4      748.48      708.44     19.86 o
  -5   0   4      945.30     1032.50     26.30 o
  -4   0   4       66.52       69.54      5.75 o
  -3   0   4     3265.82     3012.01     47.50 o
  -2   0   4     1335.46     1395.22     23.19 o
  -1   0   4      678.52      713.21     21.15 o
   0   0   4       20.62        9.58      2.88 o
   1   0   4     1591.78     1716.63     32.42 o
   2   0   4     2040.38     2102.99     35.27 o
   3   0   4     4329.85     4310.80     68.83 o
   4   0   4      650.66      624.65     18.99 o
   5   0   4      127.23      117.01      8.63 o
   6   0   4      939.55      922.83     24.10 o
   7   0   4       25.34       28.84     11.67 o
   8   0   4      233.79      233.40     21.01 o
   9   0   4       44.65       36.28     23.84 o
 -10   1   4        0.00       -2.47      7.87 o
  -9   1   4       19.47       23.87      7.50 o
  -8   1   4       90.06      104.09      9.50 o
  -7   1   4      228.91      233.07     10.44 o
  -6   1   4      126.11      134.31      7.28 o
  -5   1   4       26.84       29.08      3.82 o
  -4   1   4       26.57       37.06      4.52 o
  -3   1   4        0.05        0.76      2.03 o
  -2   1   4      958.39      956.97     12.32 o
  -1   1   4     2809.37     2817.26     30.35 o
   0   1   4     2083.59     2083.45     29.46 o
   1   1   4     2059.27     2136.99     27.94 o
   2   1   4      437.01      461.87      8.66 o
   3   1   4       76.29       65.89      4.35 o
   4   1   4      764.16      731.45     12.84 o
   5   1   4       50.23       43.11      5.08 o
   6   1   4      487.62      468.67     12.00 o
   7   1   4       95.26      102.38      9.23 o
   8   1   4        5.03       -9.96     12.54 o
   9   1   4       13.01        8.27     10.64 o
 -10   2   4       18.01       13.87      9.03 o
  -9   2   4       14.39       10.23      6.92 o
  -8   2   4        8.74       18.69      6.67 o
  -7   2   4       71.74       73.28      9.97 o
  -6   2   4      621.54      605.14     16.25 o
  -5   2   4        0.22        0.33      3.36 o
  -4   2   4       40.40       37.48      3.17 o
  -3   2   4     1280.07     1169.00     13.69 o
  -2   2   4     1228.74     1316.43     16.12 o
  -1   2   4     2755.21     2884.65     33.37 o
   0   2   4      642.39      664.42     10.78 o
   1   2   4        3.58        1.64      1.96 o
   2   2   4      133.01      153.31      4.56 o
   3   2   4      719.21      691.43     14.19 o
   4   2   4      500.23      505.55     10.51 o
   5   2   4      152.52      133.09      7.30 o
   6   2   4      389.00      386.70     13.61 o
   7   2   4        1.58        5.85      8.82 o
   8   2   4       15.53       24.60     10.74 o
   9   2   4        0.95       -8.78      8.78 o
 -10   3   4        3.12       -2.00      8.58 o
  -9   3   4       26.25       36.87      8.97 o
  -8   3   4      160.73      165.34     11.51 o
  -7   3   4      174.75      170.22      9.54 o
  -6   3   4      478.77      472.58     17.83 o
  -5   3   4      156.46      141.96      5.81 o
  -4   3   4      697.24      614.07      9.71 o
  -3   3   4      193.65      177.58      4.61 o
  -2   3   4      791.35      816.18     11.43 o
  -1   3   4      309.97      314.55      5.26 o
   0   3   4    17559.08    17840.09    301.61 o
   1   3   4       39.87       45.95      4.05 o
   2   3   4       47.66       63.96      3.77 o
   3   3   4     2503.27     2529.50     30.37 o
   4   3   4      112.37      123.03      7.02 o
   5   3   4       84.10       82.48      7.00 o
   6   3   4      346.36      327.28     12.08 o
   7   3   4      136.67      143.67     12.03 o
   8   3   4       19.59       16.64     10.70 o
   9   3   4       17.68       44.86     12.81 o
 -10   4   4        2.80       -0.51      8.91 o
  -9   4   4       16.90       10.91      7.39 o
  -8   4   4      133.36      136.25      9.91 o
  -7   4   4        2.69        0.97      5.44 o
  -6   4   4       38.40       35.94      6.70 o
  -5   4   4      795.03      811.72     13.52 o
  -4   4   4       22.77       18.97      3.17 o
  -3   4   4     1244.89     1205.70     15.23 o
  -2   4   4     1301.51     1305.81     16.07 o
  -1   4   4      168.76      187.63      4.66 o
   0   4   4     1746.07     1955.57     29.24 o
   1   4   4      853.94      861.19     13.83 o
   2   4   4        2.73       -1.05      2.87 o
   3   4   4      757.40      703.49     11.74 o
   4   4   4      103.23       96.98      9.06 o
   5   4   4      167.95      183.95      9.97 o
   6   4   4        7.93       22.28      7.62 o
   7   4   4        4.60       -1.64      9.55 o
   8   4   4       98.58      105.08     14.17 o
   9   4   4       40.26       18.44     11.70 o
  -9   5   4        8.82       -6.76      9.20 o
  -8   5   4        9.46       11.81      6.54 o
  -7   5   4       72.40       75.86      7.85 o
  -6   5   4       74.52       65.38      6.81 o
  -5   5   4       24.62       19.10      3.61 o
  -4   5   4      883.89      877.50     12.73 o
  -3   5   4      656.00      667.68      9.90 o
  -2   5   4      865.12      889.50     11.69 o
  -1   5   4        5.85       12.75      2.59 o
   0   5   4     6759.92     7102.31     80.72 o
   1   5   4       12.61       14.62      2.79 o
   2   5   4        5.94       15.16      5.35 o
   3   5   4      276.83      262.21      7.29 o
   4   5   4       85.27       71.75      6.26 o
   5   5   4        4.05        0.89      5.73 o
   6   5   4        0.47        7.36      7.22 o
   7   5   4       13.06       16.52      8.54 o
   8   5   4       18.40        8.40     20.80 o
   9   5   4        2.35        5.73     13.25 o
  -9   6   4        1.23       -6.94      6.94 o
  -8   6   4      137.15      126.61     10.99 o
  -7   6   4      139.93      134.51      9.28 o
  -6   6   4        0.24       -4.89      4.89 o
  -5   6   4      372.73      368.43     10.03 o
  -4   6   4       38.78       52.75      4.32 o
  -3   6   4     2564.89     2467.16     29.64 o
  -2   6   4      162.10      187.83      5.23 o
  -1   6   4       35.52       40.66      4.11 o
   0   6   4      240.01      240.52      7.65 o
   1   6   4       76.83       84.05      4.73 o
   2   6   4      248.48      245.02      8.28 o
   3   6   4     2289.44     2313.18     28.96 o
   4   6   4        1.16        1.79      4.85 o
   5   6   4       75.47       81.60      9.09 o
   6   6   4      118.88      124.37     11.77 o
   7   6   4       17.69       24.27      8.80 o
   8   6   4      144.27      173.83     16.99 o
   9   6   4       11.26       17.26     12.29 o
  -9   7   4       16.20        7.12      9.24 o
  -8   7   4       81.46       83.74     10.04 o
  -7   7   4       33.27       26.38      6.69 o
  -6   7   4       21.45       36.21      6.25 o
  -5   7   4      171.75      171.94      8.48 o
  -4   7   4        0.61        3.22      3.80 o
  -3   7   4      287.24      269.06      7.24 o
  -2   7   4      837.00      820.40     15.12 o
  -1   7   4      131.17      142.82      6.74 o
   0   7   4       38.19       41.22      4.70 o
   1   7   4      359.31      332.27      9.84 o
   2   7   4       84.52       87.75      4.75 o
   3   7   4       23.04       21.80      3.93 o
   4   7   4      258.72      257.09     11.20 o
   5   7   4      292.59      302.99     14.32 o
   6   7   4      222.64      239.71     19.47 o
   7   7   4        9.66       18.67     10.18 o
   8   7   4        7.36       -5.72     10.23 o
  -8   8   4        6.51        5.80      8.92 o
  -7   8   4       14.49       16.51      7.10 o
  -6   8   4      109.60      115.43      8.35 o
  -5   8   4       25.55       28.70      5.71 o
  -4   8   4       91.02       93.34      5.96 o
  -3   8   4      362.16      364.21      8.75 o
  -2   8   4       43.40       41.06      4.14 o
  -1   8   4        0.07       -1.48      4.40 o
   0   8   4       24.38       22.57      5.02 o
   1   8   4      198.49      216.83      8.75 o
   2   8   4       26.13       17.86      3.85 o
   3   8   4      150.30      161.71     12.56 o
   4   8   4       43.72       44.04      7.46 o
   5   8   4        7.88        5.20      6.71 o
   6   8   4        2.88        9.36      7.56 o
   7   8   4      133.91      134.55     14.98 o
   8   8   4        1.41        8.55     10.99 o
  -8   9   4       14.74       13.19      7.98 o
  -7   9   4       26.73       19.29      7.56 o
  -6   9   4        2.97        0.30      6.11 o
  -5   9   4      166.22      168.45      8.63 o
  -4   9   4      169.37      144.77      7.24 o
  -3   9   4       61.93       65.71      4.58 o
  -2   9   4      359.28      315.21      8.88 o
  -1   9   4       43.15       49.99      6.36 o
   0   9   4     1096.51     1127.59     22.43 o
   1   9   4        4.32        4.31      5.20 o
   2   9   4       11.28        5.60      5.35 o
   3   9   4      299.63      311.38     10.44 o
   4   9   4       43.12       47.79      6.30 o
   5   9   4       51.40       39.83      7.41 o
   6   9   4       35.18       41.23     10.06 o
   7   9   4        2.54        5.63     14.64 o
   8   9   4        0.10      -10.92     14.14 o
  -8  10   4       18.80       29.82     10.52 o
  -7  10   4       10.30        7.80     10.20 o
  -6  10   4        4.23        5.70      7.34 o
  -5  10   4       44.99       43.12      7.89 o
  -4  10   4        5.27       -5.29      5.29 o
  -3  10   4      364.17      329.95     12.73 o
  -2  10   4      696.21      626.79     19.40 o
  -1  10   4      255.84      238.39     16.39 o
   0  10   4      166.51      168.47     15.53 o
   1  10   4      591.96      559.34     24.42 o
   2  10   4      120.33      102.37     11.90 o
   3  10   4       88.83       67.14     10.98 o
   4  10   4       17.83        2.93      8.26 o
   5  10   4       22.00       14.08     10.22 o
   6  10   4       14.61       20.29     14.44 o
   7  10   4        3.19       -3.97     15.06 o
  -7  11   4        0.13       -6.97      9.58 o
  -6  11   4       16.07       16.24      9.98 o
  -5  11   4       40.29       54.91     10.63 o
  -4  11   4      130.97      158.40     12.89 o
  -3  11   4       71.10       82.43     19.61 o
  -2  11   4       53.73       58.51      9.58 o
  -1  11   4      150.66      157.41     12.06 o
   0  11   4        8.86        0.13      6.91 o
   1  11   4      269.75      258.82     14.28 o
   2  11   4        0.82        2.09      8.71 o
   3  11   4        4.44        7.02      9.32 o
   4  11   4       34.78       28.49     10.45 o
   5  11   4        4.67       -1.46     12.41 o
   6  11   4       17.40      -15.56     21.81 o
  -6  12   4        1.48        6.62     12.53 o
  -5  12   4       43.86       55.43     11.13 o
  -4  12   4       31.90       30.63      9.78 o
  -3  12   4       41.17       30.77     13.87 o
  -2  12   4       49.38       55.33     12.11 o
  -1  12   4       33.37       31.84     10.94 o
   0  12   4       49.23       28.63      8.55 o
   1  12   4       22.28       32.24     11.92 o
   2  12   4        0.48        4.03      8.62 o
   3  12   4       64.65       78.89     12.73 o
   4  12   4        1.09       13.66     13.70 o
   5  12   4       27.25       10.72     16.02 o
   6  12   4        4.63       23.07     23.63 o
  -5  13   4       80.20      102.49     19.63 o
  -4  13   4       49.19       84.27     15.43 o
  -3  13   4       35.42       39.94     15.44 o
  -2  13   4      109.55      143.10     20.54 o
  -1  13   4       30.53       58.78     12.56 o
   0  13   4      115.92       67.90     20.78 o
   1  13   4       62.93       86.87     15.88 o
   2  13   4        4.20       -7.15     12.00 o
   3  13   4        4.88       -8.99     12.19 o
   4  13   4        4.17       19.36     15.34 o
   5  13   4       29.03       53.56     18.59 o
  -4  14   4        5.34        6.97     12.61 o
  -3  14   4        3.86        7.89     12.07 o
  -2  14   4       43.12       44.46     13.93 o
  -1  14   4        0.13      -14.91     14.95 o
   0  14   4       11.79        0.33     16.02 o
   1  14   4        3.93       10.73     12.81 o
   2  14   4       25.29       41.60     15.87 o
   3  14   4       23.52       17.40     15.19 o
   4  14   4        2.35       -3.47     14.25 o
  -3  15   4        6.34        2.24     17.28 o
  -2  15   4       27.51       50.31     21.57 o
  -1  15   4        0.30        5.44     17.65 o
   0  15   4        7.96       -3.17     12.80 o
   1  15   4       19.53        9.47     14.57 o
   2  15   4        6.70       28.94     15.68 o
 -10   1   5        2.02       -1.82      7.68 o
  -9   1   5        5.14       -1.03      6.51 o
  -8   1   5       65.82       73.43      8.11 o
  -7   1   5      107.92      108.49      8.90 o
  -6   1   5      148.20      143.61      7.37 o
  -5   1   5      674.98      642.67     13.05 o
  -4   1   5      221.78      239.96      6.54 o
  -3   1   5     1017.32      890.07     12.40 o
  -2   1   5     1589.20     1394.91     19.84 o
  -1   1   5      592.69      545.34      9.60 o
   0   1   5     8502.78     8817.20    116.50 o
   1   1   5      196.50      175.85      5.91 o
   2   1   5      942.68      920.70     13.99 o
   3   1   5      211.42      193.92      5.99 o
   4   1   5      242.26      252.60      8.81 o
   5   1   5      254.71      259.53      9.09 o
   6   1   5     1050.71     1021.86     19.67 o
   7   1   5      159.71      149.04     10.52 o
   8   1   5       23.46       19.85      8.51 o
   9   1   5       35.63       32.03     12.72 o
 -10   2   5       21.66       19.77      8.73 o
  -9   2   5        1.72        6.55      6.88 o
  -8   2   5      306.61      306.79     12.79 o
  -7   2   5        1.58       -4.92      4.92 o
  -6   2   5      185.58      155.11      7.61 o
  -5   2   5      809.25      804.82     13.89 o
  -4   2   5       49.14       39.61      5.87 o
  -3   2   5      507.72      503.70      7.86 o
  -2   2   5      389.56      421.93      8.49 o
  -1   2   5       26.82       16.77      2.43 o
   0   2   5     4296.60     4572.11     69.56 o
   1   2   5        0.82        3.37      2.76 o
   2   2   5      407.04      397.55      9.05 o
   3   2   5     1857.23     1830.72     23.65 o
   4   2   5      136.00      139.49      6.04 o
   5   2   5      574.49      555.61     14.28 o
   6   2   5       36.88       34.67      6.00 o
   7   2   5        0.26        8.50      6.53 o
   8   2   5      113.31      145.80     15.36 o
   9   2   5       19.11       21.72     14.42 o
 -10   3   5        2.80       11.05      9.02 o
  -9   3   5       17.83        4.30      7.05 o
  -8   3   5        4.55       -2.74      5.93 o
  -7   3   5        0.27       -0.19      6.42 o
  -6   3   5       99.50      104.25      8.54 o
  -5   3   5        3.19        6.37      3.53 o
  -4   3   5       53.99       47.52      3.44 o
  -3   3   5      170.99      160.29      7.23 o
  -2   3   5      460.56      428.75      8.14 o
  -1   3   5        7.64       11.26      2.36 o
   0   3   5     2186.23     2508.97     36.12 o
   1   3   5      852.19      938.84     18.33 o
   2   3   5     1464.07     1610.29     26.67 o
   3   3   5      547.51      593.95     10.56 o
   4   3   5      449.15      486.54     10.55 o
   5   3   5       26.35       28.48      6.01 o
   6   3   5       85.34       88.12     11.86 o
   7   3   5       12.96       14.37      8.51 o
   8   3   5       11.55       16.79     11.04 o
   9   3   5        0.63       -8.61     12.45 o
  -9   4   5       10.19        4.28      7.09 o
  -8   4   5      167.81      171.76     10.54 o
  -7   4   5        2.41        1.36      5.41 o
  -6   4   5      139.25      130.27      7.43 o
  -5   4   5     1061.17      992.85     15.23 o
  -4   4   5       61.67       56.00      3.77 o
  -3   4   5        1.45        6.60      2.27 o
  -2   4   5       88.18       83.11      3.64 o
  -1   4   5      550.15      606.15     13.81 o
   0   4   5      163.19      132.23      3.53 o
   1   4   5     1878.38     1997.79     27.51 o
   2   4   5      225.44      237.88      9.58 o
   3   4   5     1805.60     1741.82     26.62 o
   4   4   5      174.74      175.81      7.47 o
   5   4   5        5.55        1.64      7.67 o
   6   4   5      147.45      163.80     11.70 o
   7   4   5       98.94      114.03     11.51 o
   8   4   5       63.58       70.25     13.05 o
   9   4   5       27.45       40.69     13.42 o
  -9   5   5       37.26       39.23      9.40 o
  -8   5   5       53.35       54.68      8.48 o
  -7   5   5      199.12      190.94     10.05 o
  -6   5   5        6.05       -4.32      4.32 o
  -5   5   5      118.56      114.75      6.06 o
  -4   5   5       78.98       74.51      4.27 o
  -3   5   5      105.34      109.40      5.96 o
  -2   5   5     3777.45     3733.70     44.16 o
  -1   5   5        0.39        3.76      2.59 o
   0   5   5      467.76      383.38     10.44 o
   1   5   5       11.67       18.53      2.88 o
   2   5   5      787.13      822.29     16.25 o
   3   5   5        8.45       11.57      4.97 o
   4   5   5      377.77      380.13     11.67 o
   5   5   5      613.02      591.38     17.15 o
   6   5   5      194.05      189.12     14.51 o
   7   5   5        0.27       -0.60      8.05 o
   8   5   5       41.40       45.52     12.97 o
   9   5   5       20.27        0.53     11.86 o
  -9   6   5       28.35       27.45      8.90 o
  -8   6   5        0.04       -5.65      5.65 o
  -7   6   5       10.31        8.53      5.50 o
  -6   6   5       22.50       23.35      5.24 o
  -5   6   5       36.57       43.68      4.88 o
  -4   6   5      307.87      324.50      8.38 o
  -3   6   5      579.46      578.91     10.25 o
  -2   6   5      139.77      125.79      4.10 o
  -1   6   5       13.01       15.40      3.27 o
   0   6   5      449.31      426.71      8.40 o
   1   6   5      191.85      161.99      8.10 o
   2   6   5        2.05        6.44      3.87 o
   3   6   5      119.46      117.74      8.79 o
   4   6   5     1010.60     1015.17     26.19 o
   5   6   5      277.66      258.46     13.31 o
   6   6   5       13.93       19.11      9.34 o
   7   6   5      190.09      183.20     18.96 o
   8   6   5       23.22       19.56     12.30 o
  -9   7   5        9.74       14.25      9.68 o
  -8   7   5        1.11        3.61      6.55 o
  -7   7   5        5.81       -2.60      5.35 o
  -6   7   5       42.32       45.60      7.20 o
  -5   7   5       82.26       67.71      5.81 o
  -4   7   5      116.23      109.73      6.05 o
  -3   7   5     1313.55     1318.42     18.26 o
  -2   7   5      838.19      826.85     12.23 o
  -1   7   5      110.41      115.46      6.14 o
   0   7   5      273.90      268.93      9.29 o
   1   7   5      519.83      495.86     11.40 o
   2   7   5      194.12      201.41      8.57 o
   3   7   5        3.32        2.18      5.04 o
   4   7   5        3.26       -0.95      5.66 o
   5   7   5       10.44        8.55      7.29 o
   6   7   5        7.81       23.20     10.39 o
   7   7   5        7.13       -0.79     15.44 o
   8   7   5       13.57       20.02     11.99 o
  -8   8   5       17.86       36.69      7.82 o
  -7   8   5        1.32       -5.73      5.73 o
  -6   8   5      173.46      157.00     10.06 o
  -5   8   5      159.13      165.82      8.29 o
  -4   8   5      166.68      168.60      6.90 o
  -3   8   5     1076.27     1013.41     15.47 o
  -2   8   5      673.36      652.64     14.21 o
  -1   8   5      142.70      143.72      7.50 o
   0   8   5       61.31       55.22      5.49 o
   1   8   5      536.43      505.60     12.69 o
   2   8   5       21.63       29.34      6.98 o
   3   8   5      581.32      578.71     17.12 o
   4   8   5       97.29       93.52      9.83 o
   5   8   5      332.94      352.53     15.72 o
   6   8   5       10.16        6.46     12.62 o
   7   8   5        6.52        1.27     21.03 o
   8   8   5       26.08       17.78     16.52 o
  -8   9   5        0.03       -7.38      7.38 o
  -7   9   5        1.50        2.51      6.79 o
  -6   9   5      169.55      198.97     11.78 o
  -5   9   5       83.50       99.36      7.10 o
  -4   9   5       21.09       25.82      4.76 o
  -3   9   5      152.58      164.79      7.18 o
  -2   9   5       69.60       74.95      6.94 o
  -1   9   5       19.55       20.68      5.53 o
   0   9   5      106.60      106.43      8.22 o
   1   9   5      640.05      663.94     17.56 o
   2   9   5       26.62       26.89      8.51 o
   3   9   5       48.26       40.79      9.51 o
   4   9   5       76.93       63.15     11.63 o
   5   9   5       11.44       20.79     13.07 o
   6   9   5       44.42       66.22     24.05 o
   7   9   5        7.56       -7.64     20.22 o
  -7  10   5       16.04       -9.03      9.03 o
  -6  10   5       19.63       14.78      9.64 o
  -5  10   5       23.41       38.09      9.95 o
  -4  10   5        8.87       10.72      7.26 o
  -3  10   5       62.89       48.85      7.74 o
  -2  10   5        5.00        8.34      6.98 o
  -1  10   5        5.16       14.47      6.45 o
   0  10   5       74.36       96.01      8.26 o
   1  10   5       12.99        6.38      9.15 o
   2  10   5        0.24       -7.17      7.17 o
   3  10   5      109.51      151.33     18.52 o
   4  10   5       19.21       29.88     12.95 o
   5  10   5       49.58       24.38     14.57 o
   6  10   5        2.77       14.82     14.51 o
   7  10   5       13.95       -8.47     20.65 o
  -7  11   5        0.08       -9.32      9.32 o
  -6  11   5       54.54       78.36     12.31 o
  -5  11   5      114.93      123.92     21.83 o
  -4  11   5        0.70       -8.32      8.32 o
  -3  11   5       12.35        9.97      9.20 o
  -2  11   5       32.45       21.31      9.62 o
  -1  11   5        0.61        2.79     10.24 o
   0  11   5      181.99      194.12     12.45 o
   1  11   5       34.66       39.14     11.21 o
   2  11   5      165.89      166.81     21.32 o
   3  11   5        2.33       15.30     11.84 o
   4  11   5       57.54       47.13     15.33 o
   5  11   5       19.01       29.28     14.47 o
   6  11   5       14.68        4.87     14.92 o
  -6  12   5       16.39        5.26      9.95 o
  -5  12   5        0.58       -4.30      8.47 o
  -4  12   5       18.58       16.68      8.59 o
  -3  12   5       75.87       71.86     13.09 o
  -2  12   5       50.69       82.46     12.86 o
  -1  12   5       11.68       13.90     21.98 o
   0  12   5        0.36       15.08     14.06 o
   1  12   5        3.97        3.74     13.95 o
   2  12   5       24.00       38.94     13.31 o
   3  12   5       14.96       13.11     12.56 o
   4  12   5       22.74       27.49     14.65 o
   5  12   5        5.50       -4.06     13.42 o
  -5  13   5        9.60       -0.85     15.55 o
  -4  13   5        6.77       -1.92     11.16 o
  -3  13   5        2.97       11.48     11.03 o
  -2  13   5       36.43       58.20     12.56 o
  -1  13   5       94.92       94.69     20.80 o
   0  13   5        2.85       30.12     16.63 o
   1  13   5       12.16       10.77     16.22 o
   2  13   5        0.06       10.04     13.33 o
   3  13   5        2.23       11.84     13.40 o
   4  13   5        3.94        7.25     14.32 o
   5  13   5        0.76       -8.11     15.30 o
  -4  14   5       27.10       10.41     12.54 o
  -3  14   5       60.25       92.23     22.83 o
  -2  14   5        5.17       18.65     16.52 o
  -1  14   5        0.08       24.57     16.93 o
   0  14   5       10.60       -3.00     14.82 o
   1  14   5       44.76       37.97     21.46 o
   2  14   5        0.20        9.03     14.26 o
   3  14   5        9.49      -12.15     12.15 o
  -2  15   5       50.32       17.11     20.35 o
  -1  15   5       71.30       56.80     22.74 o
   0  15   5       45.50       33.25     19.87 o
   1  15   5       24.01       55.11     16.85 o
   2  15   5        0.54        1.65     14.06 o
 -10   0   6       46.32       42.40     14.50 o
  -9   0   6        0.58       -8.72      8.72 o
  -8   0   6      501.28      541.31     23.72 o
  -7   0   6       11.49        9.27      7.69 o
  -6   0   6        3.84       23.23      7.53 o
  -5   0   6      408.88      410.82     13.73 o
  -4   0   6     2090.78     2117.98     46.38 o
  -3   0   6     2485.25     2657.16     43.04 o
  -2   0   6     3588.83     3488.48     61.77 o
  -1   0   6     6777.87     7272.32    123.99 o
   0   0   6      289.38      344.74     11.74 o
   1   0   6     3376.11     3454.83    129.81 o
   2   0   6     2284.07     2280.54     38.77 o
   3   0   6      131.57      138.58     12.16 o
   4   0   6        4.65        2.15      5.25 o
   5   0   6      983.54      983.69     27.74 o
   6   0   6        8.77       10.01      8.15 o
   7   0   6       25.58       16.09      9.35 o
   8   0   6      177.92      229.25     21.33 o
   9   0   6        1.74        0.58     12.81 o
 -10   1   6        4.27       -2.62      7.77 o
  -9   1   6        0.22       -5.99      6.53 o
  -8   1   6       34.35       29.93      7.09 o
  -7   1   6       28.37       29.08      6.21 o
  -6   1   6       85.42       79.01      8.08 o
  -5   1   6      292.82      282.26     12.76 o
  -4   1   6        6.96        9.78      3.24 o
  -3   1   6        0.39        1.03      2.29 o
  -2   1   6      121.28      110.77      5.60 o
  -1   1   6     3661.16     3882.57     59.70 o
   0   1   6      180.53      176.16      7.42 o
   1   1   6     1519.89     1699.63     29.18 o
   2   1   6      845.51      881.38     13.77 o
   3   1   6        4.06        6.02      3.19 o
   4   1   6       62.68       51.70      6.13 o
   5   1   6       60.23       61.26      6.46 o
   6   1   6      138.75      150.34      9.06 o
   7   1   6        0.07       -2.33      6.42 o
   8   1   6       15.07       22.58      8.86 o
   9   1   6        1.69        5.15     10.86 o
 -10   2   6        6.75        2.15      8.21 o
  -9   2   6        0.00       -3.78      6.56 o
  -8   2   6      158.14      165.00     16.68 o
  -7   2   6        0.59       -4.79      4.98 o
  -6   2   6        0.04        0.47      4.84 o
  -5   2   6       38.66       38.31      4.48 o
  -4   2   6      302.06      299.94      7.43 o
  -3   2   6        0.86       -0.46      2.38 o
  -2   2   6     1183.26     1153.78     19.39 o
  -1   2   6      663.55      750.77     13.89 o
   0   2   6        5.49       -0.67      3.59 o
   1   2   6     3538.38     3982.27     55.82 o
   2   2   6       16.93        9.59      3.19 o
   3   2   6      627.95      710.77     15.01 o
   4   2   6      436.14      451.64     10.27 o
   5   2   6      805.21      788.55     17.41 o
   6   2   6       16.26       28.01      6.99 o
   7   2   6       29.43       26.65      7.37 o
   8   2   6       44.43       28.77     11.04 o
   9   2   6        1.35       -0.02     11.35 o
  -9   3   6        0.79       -6.51      6.51 o
  -8   3   6       18.93       21.87      6.74 o
  -7   3   6       85.48       92.66      7.81 o
  -6   3   6       18.91       22.32      5.56 o
  -5   3   6     2011.39     1937.13     25.64 o
  -4   3   6        3.10       -1.48      2.97 o
  -3   3   6        8.76        8.58      3.72 o
  -2   3   6     3973.45     3816.27     48.59 o
  -1   3   6      449.56      461.28      9.31 o
   0   3   6     1116.61     1143.65     19.02 o
   1   3   6     1232.16     1330.43     19.51 o
   2   3   6     2872.19     2795.70     60.80 o
   3   3   6        0.72       -0.71      3.06 o
   4   3   6      494.50      511.84     10.97 o
   5   3   6       89.85       97.53      7.13 o
   6   3   6      308.89      291.76     14.63 o
   7   3   6       16.52        7.37      8.07 o
   8   3   6      179.65      203.19     17.35 o
   9   3   6        0.02       -1.80     11.12 o
  -9   4   6        0.14       -6.56      6.56 o
  -8   4   6      129.84      151.21     10.28 o
  -7   4   6        7.85        7.79      5.54 o
  -6   4   6        0.57        5.47      5.62 o
  -5   4   6      425.52      415.89     10.57 o
  -4   4   6      164.46      171.84      5.59 o
  -3   4   6      580.68      623.99     12.58 o
  -2   4   6      362.95      354.03     10.26 o
  -1   4   6       58.37       93.22      4.62 o
   0   4   6       43.84       44.62      2.42 o
   1   4   6       34.66       59.84      5.16 o
   2   4   6        5.53        8.00      3.70 o
   3   4   6     2853.89     2895.45     41.14 o
   4   4   6      510.23      512.21     15.36 o
   5   4   6       31.20       23.52      6.61 o
   6   4   6        8.18        9.09      9.05 o
   7   4   6       16.60       16.88      8.85 o
   8   4   6       14.60       14.74     11.15 o
   9   4   6       71.08       91.18     15.70 o
  -9   5   6       19.38       14.37      7.67 o
  -8   5   6        0.42       -5.84      5.84 o
  -7   5   6        0.82        0.58      5.28 o
  -6   5   6       69.35       72.05      6.36 o
  -5   5   6      374.44      350.11      9.41 o
  -4   5   6        5.25        3.69      3.16 o
  -3   5   6       27.06       23.40      2.90 o
  -2   5   6     1189.73     1198.89     16.14 o
  -1   5   6        1.33       -2.48      3.46 o
   0   5   6       13.37       14.36      2.44 o
   1   5   6       42.97       55.51      4.53 o
   2   5   6     1131.41     1118.28     20.45 o
   3   5   6       15.04       35.23      5.71 o
   4   5   6      410.81      396.30     14.97 o
   5   5   6        2.16        8.19      6.30 o
   6   5   6       17.64        7.62      8.92 o
   7   5   6        0.82       -3.27      9.73 o
   8   5   6       58.61       45.44     12.64 o
  -9   6   6        4.98        6.31      9.30 o
  -8   6   6      201.94      228.95     11.82 o
  -7   6   6        5.52       15.52      5.81 o
  -6   6   6        1.10        2.65      4.70 o
  -5   6   6      173.72      167.96      6.81 o
  -4   6   6       18.77       16.32      4.44 o
  -3   6   6      457.88      458.18      8.58 o
  -2   6   6     1621.47     1574.67     21.46 o
  -1   6   6      249.25      237.33      6.83 o
   0   6   6      235.74      242.43      6.94 o
   1   6   6     1000.72      998.27     18.55 o
   2   6   6       80.51       83.90      5.86 o
   3   6   6     1320.59     1301.82     22.93 o
   4   6   6       36.69       46.96      7.04 o
   5   6   6      345.71      347.16     21.83 o
   6   6   6       10.03        1.99      8.94 o
   7   6   6       13.08        0.61     10.80 o
   8   6   6       17.74       16.94     12.06 o
  -9   7   6        9.03        4.13      8.56 o
  -8   7   6        0.39       -3.54      6.32 o
  -7   7   6       24.69       30.56      7.53 o
  -6   7   6      156.74      160.79      8.32 o
  -5   7   6      102.11      104.17      7.01 o
  -4   7   6       33.61       29.24      4.28 o
  -3   7   6      336.72      329.39      8.22 o
  -2   7   6      127.36      121.54      6.04 o
  -1   7   6       72.30       68.96      6.79 o
   0   7   6     1544.22     1489.69     29.03 o
   1   7   6      404.17      390.90     10.55 o
   2   7   6       72.26       80.32      5.50 o
   3   7   6        1.21       -4.56      7.78 o
   4   7   6       14.49       14.79      5.89 o
   5   7   6       23.69       21.53      8.81 o
   6   7   6      226.78      293.23     23.45 o
   7   7   6       15.02        7.39     15.64 o
   8   7   6        0.83       -3.63     17.07 o
  -8   8   6        8.41       15.88      7.30 o
  -7   8   6        7.91        4.80      6.06 o
  -6   8   6        0.38        1.43      5.52 o
  -5   8   6        7.35        3.87      4.49 o
  -4   8   6      125.33      138.14      6.97 o
  -3   8   6      233.88      230.74      7.06 o
  -2   8   6      126.85      157.38      7.87 o
  -1   8   6       97.72      108.10      6.62 o
   0   8   6      189.54      177.24      7.77 o
   1   8   6      639.98      641.09     18.45 o
   2   8   6      552.26      566.05     20.78 o
   3   8   6      267.31      262.40     10.56 o
   4   8   6      165.73      158.72     11.56 o
   5   8   6       30.11       22.34      9.14 o
   6   8   6        3.70       22.16     13.07 o
   7   8   6       49.68       61.75     28.76 o
  -8   9   6        6.50       -1.06     14.21 o
  -7   9   6       10.34       -1.12     11.22 o
  -6   9   6        1.04       -6.87      9.59 o
  -5   9   6      235.14      264.19     13.76 o
  -4   9   6        6.19       -3.75      5.98 o
  -3   9   6      130.57      124.13      8.11 o
  -2   9   6       86.55       99.90      7.89 o
  -1   9   6      252.15      257.00     10.11 o
   0   9   6      180.74      176.35      8.29 o
   1   9   6       10.75       22.60     13.19 o
   2   9   6        0.27       -5.81      7.27 o
   3   9   6       37.55       33.48      9.88 o
   4   9   6        2.72      -10.04     10.04 o
   5   9   6       91.47       92.57     17.34 o
   6   9   6        4.55       -7.70     11.84 o
   7   9   6        0.03        3.22     21.48 o
  -7  10   6       22.61       20.67     10.12 o
  -6  10   6      108.61      145.46     14.29 o
  -5  10   6       18.00       15.39      8.35 o
  -4  10   6      185.16      185.10     16.32 o
  -3  10   6      253.50      246.24     12.57 o
  -2  10   6       21.68       14.19      9.04 o
  -1  10   6        1.04       -5.76      5.76 o
   0  10   6       23.97       18.83      9.47 o
   1  10   6        7.51        8.64     11.08 o
   2  10   6        1.84        0.50     12.21 o
   3  10   6      339.52      361.56     63.91 o
   4  10   6      118.80      146.55     29.00 o
   5  10   6        1.02        1.49     13.25 o
   6  10   6        7.79       -7.80     22.40 o
  -7  11   6        0.00        8.83     10.53 o
  -6  11   6       39.43       31.63     15.61 o
  -5  11   6        5.24        0.10      8.12 o
  -4  11   6       38.25       47.89      9.67 o
  -3  11   6       46.90       45.28     11.01 o
  -2  11   6        2.24        4.98      8.37 o
  -1  11   6      135.80      149.86     13.04 o
   0  11   6       37.73       24.74     13.21 o
   1  11   6       17.58       -3.81     12.12 o
   2  11   6        4.53       -0.55     15.23 o
   3  11   6       23.71       -4.22     13.41 o
   4  11   6        1.12       21.63     24.58 o
   5  11   6        8.46       -3.58     15.30 o
   6  11   6       11.91        3.55     20.37 o
  -6  12   6       25.29       22.74     11.03 o
  -5  12   6       12.09       21.63      9.81 o
  -4  12   6       10.43       19.51     11.04 o
  -3  12   6       23.20       17.26     10.60 o
  -2  12   6       12.56       28.73     11.24 o
  -1  12   6        0.00      -10.42     12.25 o
   0  12   6       37.35       48.68     15.95 o
   1  12   6        5.47        8.38     14.15 o
   2  12   6        0.22      -10.83     10.99 o
   3  12   6      187.38      197.49     21.79 o
   4  12   6       10.25        0.72     14.10 o
   5  12   6        0.73       -0.31     14.70 o
  -5  13   6       20.00       25.43     13.26 o
  -4  13   6       11.24        8.31     11.21 o
  -3  13   6        7.01       -3.29     14.60 o
  -2  13   6       20.52        1.48     14.34 o
  -1  13   6       22.16       37.87     16.97 o
   0  13   6      140.98      176.12     25.11 o
   1  13   6      156.75      162.04     24.90 o
   2  13   6        5.60       -0.49     11.82 o
   3  13   6        9.99        2.52     13.37 o
   4  13   6        2.14       -0.42     30.28 o
  -4  14   6        6.74       17.15     17.06 o
  -3  14   6        6.13       -1.37     15.15 o
  -2  14   6       17.17       37.65     18.69 o
  -1  14   6       36.51        4.29     16.39 o
   0  14   6        8.29        5.68     15.95 o
   1  14   6       10.53        0.01     13.48 o
   2  14   6       16.18       14.94     14.46 o
   3  14   6        0.04       -7.53     13.24 o
  -1  15   6        9.48        8.29     17.13 o
   0  15   6       26.36       39.89     20.13 o
  -9   1   7        0.05       -6.19      6.19 o
  -8   1   7       14.67       11.19      6.32 o
  -7   1   7      323.61      318.20     13.84 o
  -6   1   7        1.68        0.14      4.84 o
  -5   1   7      192.90      177.75      8.37 o
  -4   1   7      579.30      559.90     12.28 o
  -3   1   7     1063.95     1057.25     15.21 o
  -2   1   7       48.31       37.03      4.74 o
  -1   1   7       12.23        6.85      4.57 o
   0   1   7     3206.87     3270.21     51.01 o
   1   1   7     1887.06     1917.74     36.14 o
   2   1   7      224.32      223.45      8.17 o
   3   1   7       66.53       75.89      5.26 o
   4   1   7      185.03      193.96      8.31 o
   5   1   7      103.64      111.50      9.42 o
   6   1   7      309.26      306.97     13.04 o
   7   1   7      157.83      161.68     11.23 o
   8   1   7      182.75      210.75     30.76 o
   9   1   7       11.49      -13.47     13.47 o
  -9   2   7       10.78       21.54      7.40 o
  -8   2   7       35.06       38.96      7.48 o
  -7   2   7       69.36       69.76      7.40 o
  -6   2   7      333.42      327.05     12.17 o
  -5   2   7      227.51      231.55      7.49 o
  -4   2   7       42.33       45.78      5.05 o
  -3   2   7      426.59      410.04     11.56 o
  -2   2   7      522.89      487.80     12.87 o
  -1   2   7       48.61       32.38      8.61 o
   0   2   7     2039.88     2178.28     35.21 o
   1   2   7      175.92      177.64      6.71 o
   2   2   7      215.56      208.80      7.04 o
   3   2   7      528.63      530.81     11.64 o
   4   2   7      124.10      127.91      7.76 o
   5   2   7      665.94      684.80     20.81 o
   6   2   7       11.81        8.01      6.66 o
   7   2   7       18.26        9.17     14.09 o
   8   2   7        3.54        5.62     11.48 o
   9   2   7       10.71       -9.37     11.59 o
  -9   3   7       11.94       18.31      7.71 o
  -8   3   7        0.01       -2.17      5.82 o
  -7   3   7        2.22       -3.43      5.24 o
  -6   3   7        1.09       -2.22      4.57 o
  -5   3   7       62.48       64.05      5.37 o
  -4   3   7       32.79       37.43      3.77 o
  -3   3   7      373.79      360.22     10.62 o
  -2   3   7       61.69       55.32      6.85 o
  -1   3   7        3.98       -2.07     11.59 o
   0   3   7      476.67      547.04     19.04 o
   1   3   7      339.72      335.71      9.41 o
   2   3   7      107.17      124.95      6.89 o
   3   3   7      260.66      255.93      8.54 o
   4   3   7        4.29        0.83      4.50 o
   5   3   7       50.08       39.57      7.88 o
   6   3   7        0.14        5.06      7.66 o
   7   3   7       17.47       18.66      9.06 o
   8   3   7        5.23       -9.94      9.94 o
  -9   4   7       10.23       -6.55      8.21 o
  -8   4   7        2.46        6.71      6.11 o
  -7   4   7       73.04       91.95      7.81 o
  -6   4   7      608.15      620.22     17.25 o
  -5   4   7      330.52      312.32      9.31 o
  -4   4   7      188.27      181.26      6.91 o
  -3   4   7      675.61      677.29     15.05 o
  -2   4   7     1835.62     1810.36     29.30 o
  -1   4   7       18.62       18.65      4.75 o
   0   4   7      126.25      136.89      6.28 o
   1   4   7       76.47       65.50      5.50 o
   2   4   7     1191.42     1187.58     25.34 o
   3   4   7      625.28      637.32     14.62 o
   4   4   7      139.29      161.75     10.54 o
   5   4   7      358.69      361.22     15.81 o
   6   4   7        0.05        8.42      8.98 o
   7   4   7        0.87       -8.62      8.83 o
   8   4   7        4.09      -10.02     10.02 o
  -9   5   7       37.18       39.27      8.66 o
  -8   5   7        8.52       10.94      6.67 o
  -7   5   7      283.56      287.10     11.68 o
  -6   5   7        1.78        8.70      4.94 o
  -5   5   7      178.06      196.99      7.45 o
  -4   5   7       45.33       54.16      5.25 o
  -3   5   7     2360.02     2391.99     34.04 o
  -2   5   7        8.50        8.90      3.66 o
  -1   5   7       91.67      107.87      5.38 o
   0   5   7     1306.05     1291.86     16.26 o
   1   5   7      489.36      479.43     11.27 o
   2   5   7      515.91      479.64     12.56 o
   3   5   7      314.78      309.82     11.44 o
   4   5   7       31.63       31.79      7.62 o
   5   5   7        4.04        0.25      7.03 o
   6   5   7      169.44      168.89     14.81 o
   7   5   7       27.60       31.66     11.08 o
   8   5   7       89.06       89.96     15.17 o
  -9   6   7        0.85       -2.72      7.76 o
  -8   6   7       32.50       26.70      7.37 o
  -7   6   7       52.78       51.57      7.24 o
  -6   6   7       10.28        7.07      5.15 o
  -5   6   7      590.83      589.44     13.58 o
  -4   6   7       21.85       25.75      4.36 o
  -3   6   7      328.44      336.40      7.74 o
  -2   6   7       80.69       90.18      6.46 o
  -1   6   7     2379.41     2285.57     31.50 o
   0   6   7      237.86      217.21      7.53 o
   1   6   7      396.42      375.35     13.48 o
   2   6   7      715.87      675.02     15.12 o
   3   6   7      321.33      284.40     11.24 o
   4   6   7      198.52      183.38     11.11 o
   5   6   7       10.83        3.04      8.10 o
   6   6   7       13.36        5.57      8.95 o
   7   6   7        1.48       -9.23      9.23 o
   8   6   7        2.05        5.29     11.34 o
  -8   7   7       86.59       82.51     12.12 o
  -7   7   7      103.72      112.27      8.64 o
  -6   7   7        8.48       11.75      5.46 o
  -5   7   7       26.52       26.67      4.73 o
  -4   7   7      184.31      196.32      7.03 o
  -3   7   7     1054.28     1036.19     16.05 o
  -2   7   7       15.74       16.00      3.88 o
  -1   7   7       43.09       34.03      7.91 o
   0   7   7      492.16      490.22     11.51 o
   1   7   7      153.22      152.59      9.21 o
   2   7   7      170.96      142.40      7.27 o
   3   7   7       45.17       34.39      6.77 o
   4   7   7       54.08       44.59      8.95 o
   5   7   7      110.07       91.26     19.14 o
   6   7   7       10.78       22.22     10.17 o
   7   7   7        0.07       -2.62     13.89 o
  -8   8   7       67.74       89.66     13.63 o
  -7   8   7        8.04       11.83      6.09 o
  -6   8   7       56.70       65.33      7.95 o
  -5   8   7       70.05       61.74      6.14 o
  -4   8   7      112.20      118.05      6.07 o
  -3   8   7       16.95       23.54      4.33 o
  -2   8   7      211.14      232.86      9.83 o
  -1   8   7      313.81      326.06     11.56 o
   0   8   7      499.94      477.64     16.44 o
   1   8   7      566.27      569.45     17.46 o
   2   8   7       82.48      100.74     12.52 o
   3   8   7      113.37      110.72     12.36 o
   4   8   7        2.00       -6.01     10.84 o
   5   8   7      242.35      257.52     22.48 o
   6   8   7       52.98       70.72     16.87 o
   7   8   7        1.29       -7.18     16.86 o
  -8   9   7       11.72       23.16     29.34 o
  -7   9   7        0.15       -8.55      8.61 o
  -6   9   7        2.60       -2.74      6.95 o
  -5   9   7       65.82       77.50     11.71 o
  -4   9   7      384.84      416.62     16.06 o
  -3   9   7        0.34        3.71      5.03 o
  -2   9   7      255.63      277.91     11.49 o
  -1   9   7        2.80        4.84      4.91 o
   0   9   7       60.10       64.02      8.41 o
   1   9   7      214.82      197.72     16.06 o
   2   9   7      410.82      435.35     24.27 o
   3   9   7       46.53       71.93     14.35 o
   4   9   7       27.74       36.23     13.27 o
   5   9   7       14.82       25.19     13.83 o
   6   9   7        4.07       -3.31     13.22 o
   7   9   7       13.95       -9.16     20.76 o
  -7  10   7       23.91       32.36     11.27 o
  -6  10   7        0.10       15.05      9.16 o
  -5  10   7       12.42       18.31      8.50 o
  -4  10   7        0.22        8.04      6.86 o
  -3  10   7       24.39       37.31      8.38 o
  -2  10   7       27.10       36.40      7.92 o
  -1  10   7      100.76       98.21     25.42 o
   0  10   7       57.44       52.32     11.12 o
   1  10   7      127.18      102.76     17.54 o
   2  10   7        3.76        6.59     12.97 o
   3  10   7       16.55       14.28     12.80 o
   4  10   7       57.47       48.81     14.44 o
   5  10   7       42.61       23.14     14.72 o
   6  10   7        0.11        4.87     18.06 o
  -6  11   7        0.94       -8.32      8.32 o
  -5  11   7       82.06       83.68     15.07 o
  -4  11   7       27.10       36.15      9.16 o
  -3  11   7      140.61      168.46     19.54 o
  -2  11   7       56.04       56.02     19.51 o
  -1  11   7       37.02       38.61     14.12 o
   0  11   7       17.68       18.69     13.01 o
   1  11   7        1.58        0.33     12.97 o
   2  11   7       91.69      101.63     15.78 o
   3  11   7       33.97       42.06     14.49 o
   4  11   7       58.41       41.27     15.27 o
   5  11   7        0.75      -13.24     13.24 o
  -6  12   7        8.92       18.54     17.15 o
  -5  12   7        0.56       -4.48     11.46 o
  -4  12   7        0.98        8.41     10.35 o
  -3  12   7       18.58       14.97     13.10 o
  -2  12   7        2.44        7.81     11.75 o
  -1  12   7       94.65      115.56     19.85 o
   0  12   7      106.25      111.27     19.74 o
   1  12   7        8.08       -0.07     13.58 o
   2  12   7      147.95      197.17     30.40 o
   3  12   7        0.13      -21.49     22.09 o
   4  12   7        2.83        4.07     14.20 o
   5  12   7        3.34      -15.59     15.59 o
  -4  13   7        0.17       20.48     15.84 o
  -3  13   7        4.80        5.46     14.52 o
  -2  13   7       14.06       33.93     17.28 o
  -1  13   7       24.68       26.18     15.34 o
   0  13   7        2.82        0.78     14.19 o
   1  13   7        1.45      -14.15     14.15 o
   2  13   7        5.30        3.62     13.27 o
   3  13   7        3.50        1.36     16.72 o
   4  13   7        0.13        9.30     15.41 o
  -3  14   7        1.18       -9.42     15.76 o
  -2  14   7        8.82       -3.16     15.60 o
  -1  14   7       64.54       74.84     21.33 o
   0  14   7       66.10       73.99     21.41 o
   1  14   7       19.89       17.72     14.19 o
   2  14   7        7.92       -3.27     13.95 o
  -9   0   8       21.79       25.04     10.95 o
  -8   0   8       35.28       42.01     10.66 o
  -7   0   8       75.38       84.95     18.41 o
  -6   0   8      644.48      673.88     32.74 o
  -5   0   8      130.20      120.31     10.98 o
  -4   0   8      448.57      448.70     13.29 o
  -3   0   8       82.17       63.61      6.06 o
  -2   0   8      319.94      332.77     12.16 o
  -1   0   8        8.91        3.84      4.16 o
   0   0   8     4870.60     4623.92    100.66 o
   1   0   8       63.90       80.18      8.34 o
   2   0   8       47.23       54.36     10.01 o
   3   0   8     1595.54     1675.26     38.31 o
   4   0   8        2.33       -0.45      8.55 o
   5   0   8       18.48       22.23     10.09 o
   6   0   8       29.88       30.45      9.59 o
   7   0   8        8.28       11.80     16.03 o
   8   0   8        1.98      -19.78     19.78 o
  -9   1   8       10.58       15.67      7.25 o
  -8   1   8        5.17        4.07      6.20 o
  -7   1   8        1.72        5.69      5.70 o
  -6   1   8       96.59      102.87      7.41 o
  -5   1   8       80.22       82.48      6.52 o
  -4   1   8        8.00        8.68      3.44 o
  -3   1   8      641.29      623.23     12.19 o
  -2   1   8       52.26       56.63      5.44 o
  -1   1   8      114.78      113.10     12.44 o
   0   1   8      142.19      155.83      6.54 o
   1   1   8       58.72       65.92      5.56 o
   2   1   8        0.59       -4.60      4.60 o
   3   1   8       67.33       61.09      5.30 o
   4   1   8       29.00       21.01      6.76 o
   5   1   8        0.08       -5.63      5.63 o
   6   1   8      156.29      163.57     10.31 o
   7   1   8        3.76        8.74      8.34 o
   8   1   8        2.82      -14.06     14.06 o
  -9   2   8        9.25        5.79      8.15 o
  -8   2   8       36.51       47.73      7.70 o
  -7   2   8       98.12       90.73      7.85 o
  -6   2   8      172.98      166.85      8.58 o
  -5   2   8       57.97       55.58      5.26 o
  -4   2   8      425.34      392.19      9.12 o
  -3   2   8       67.61       60.77      6.24 o
  -2   2   8       19.63       25.86      4.93 o
  -1   2   8      154.69      162.39     14.97 o
   0   2   8     3472.24     3426.61     54.06 o
   1   2   8      594.72      605.26     18.94 o
   2   2   8       29.65       28.52      4.41 o
   3   2   8      215.43      224.89      7.87 o
   4   2   8       18.07       20.04      6.45 o
   5   2   8       48.98       49.69      7.17 o
   6   2   8       51.59       38.67      9.26 o
   7   2   8       21.99       15.99      8.90 o
   8   2   8        0.40       -4.84      9.60 o
  -9   3   8       27.41       21.44      7.43 o
  -8   3   8       23.56       15.39      6.40 o
  -7   3   8       44.27       50.80      7.08 o
  -6   3   8      101.85      118.26      7.77 o
  -5   3   8      694.33      679.00     13.63 o
  -4   3   8       47.01       46.14      4.14 o
  -3   3   8     1596.98     1508.46     29.66 o
  -2   3   8       94.83       98.31      7.61 o
  -1   3   8      444.56      399.75     18.43 o
   0   3   8      711.35      678.03     15.36 o
   1   3   8       35.24       42.29      4.63 o
   2   3   8       33.30       34.08      4.12 o
   3   3   8     1783.32     1721.27     27.28 o
   4   3   8       99.87      106.32      8.04 o
   5   3   8        0.66        7.07      7.40 o
   6   3   8      764.95      762.08     24.23 o
   7   3   8       63.61       74.06     12.80 o
   8   3   8       43.07       58.77     13.59 o
  -9   4   8        2.55       15.48      7.56 o
  -8   4   8       64.37       73.90      8.42 o
  -7   4   8        9.65        1.34      5.50 o
  -6   4   8        0.57       -4.81      4.81 o
  -5   4   8       23.98       32.26      4.61 o
  -4   4   8        1.22        1.80      3.42 o
  -3   4   8       59.29       60.37      6.94 o
  -2   4   8      795.23      811.59     19.55 o
  -1   4   8       98.15      102.60     11.09 o
   0   4   8      181.65      175.64      5.44 o
   1   4   8      102.40      111.47      7.87 o
   2   4   8        6.01        6.21      6.43 o
   3   4   8      285.39      282.90     15.03 o
   4   4   8      425.26      363.63     15.12 o
   5   4   8      323.95      344.58     15.76 o
   6   4   8       16.48       17.29      9.97 o
   7   4   8       11.53       -1.61      9.55 o
   8   4   8        1.89      -13.46     13.46 o
  -9   5   8       26.87       15.17      7.83 o
  -8   5   8        0.72        2.65      6.45 o
  -7   5   8        1.56       -0.47      5.39 o
  -6   5   8      204.43      198.08      9.26 o
  -5   5   8      131.13      114.62      6.58 o
  -4   5   8       40.32       51.26      5.09 o
  -3   5   8      129.14      115.10      9.57 o
  -2   5   8      249.30      229.16     13.11 o
  -1   5   8      310.75      281.39      9.99 o
   0   5   8      130.10      119.72      4.38 o
   1   5   8      202.58      191.36      8.25 o
   2   5   8      433.97      431.90     20.58 o
   3   5   8       73.71       91.25      9.78 o
   4   5   8      118.46      115.90     11.00 o
   5   5   8       38.31       29.07      8.37 o
   6   5   8      163.04      186.74     15.49 o
   7   5   8        3.57       -2.39     10.00 o
   8   5   8        0.08       -4.23     11.04 o
  -8   6   8       67.30       78.19      8.79 o
  -7   6   8       23.85       26.13      6.34 o
  -6   6   8       35.02       47.52      6.89 o
  -5   6   8      128.33      130.77     10.15 o
  -4   6   8        4.63        0.10      4.38 o
  -3   6   8      188.65      175.72     11.23 o
  -2   6   8     1306.04     1289.82     58.02 o
  -1   6   8       57.82       64.38     10.95 o
   0   6   8      524.25      551.05     14.07 o
   1   6   8       25.04       17.73      3.97 o
   2   6   8      113.99      109.79      7.55 o
   3   6   8      337.80      345.19     13.75 o
   4   6   8       81.82       75.63      9.00 o
   5   6   8      175.16      202.33     14.67 o
   6   6   8       20.08       34.06     10.71 o
   7   6   8        8.50       11.36     10.90 o
  -8   7   8       38.39       46.98      8.16 o
  -7   7   8        0.02        5.21      6.38 o
  -6   7   8       50.99       55.84      7.08 o
  -5   7   8      325.06      341.84     10.55 o
  -4   7   8       42.01       39.71      5.15 o
  -3   7   8      514.64      494.37     11.70 o
  -2   7   8      304.75      296.16      9.96 o
  -1   7   8        6.77        9.46      9.49 o
   0   7   8      267.35      278.90     14.99 o
   1   7   8      339.98      308.25     13.85 o
   2   7   8      340.81      344.13     41.02 o
   3   7   8      395.11      345.69     21.61 o
   4   7   8        1.74        5.88     11.48 o
   5   7   8        0.03      -10.97     10.97 o
   6   7   8        0.75      -11.18     11.18 o
   7   7   8        0.01       -4.38     24.23 o
  -8   8   8        2.12       10.90     12.60 o
  -7   8   8       17.75       30.11     10.20 o
  -6   8   8        1.12       10.78      8.08 o
  -5   8   8       69.12       81.71     10.52 o
  -4   8   8       35.56       55.51      7.06 o
  -3   8   8      183.70      187.58      9.28 o
  -2   8   8        2.14        2.01      5.23 o
  -1   8   8      410.72      389.09     13.97 o
   0   8   8      223.99      167.72     14.30 o
   1   8   8        1.12       -4.55      6.03 o
   2   8   8      515.14      471.39     23.83 o
   3   8   8       44.90       82.30     12.26 o
   4   8   8        2.56       -4.19     11.45 o
   5   8   8       19.98       15.57     13.00 o
   6   8   8       35.15       21.57     15.36 o
   7   8   8        5.13       31.81     17.56 o
  -7   9   8        2.61       -1.79     22.47 o
  -6   9   8       14.40        5.09      8.35 o
  -5   9   8      279.56      293.02     14.62 o
  -4   9   8        6.45        8.97      6.61 o
  -3   9   8       46.96       64.74      7.14 o
  -2   9   8       39.99       38.90      8.54 o
  -1   9   8       34.76       22.12      8.66 o
   0   9   8        4.63        8.98      6.37 o
   1   9   8        0.24        6.42      8.68 o
   2   9   8        4.30       15.90     10.62 o
   3   9   8      165.80      185.19     20.08 o
   4   9   8       49.72       48.54     15.02 o
   5   9   8       47.68       43.02     15.58 o
   6   9   8       58.35       69.28     18.64 o
  -7  10   8        0.26        8.07     14.53 o
  -6  10   8       17.88       30.88      9.59 o
  -5  10   8        3.48        4.36      9.33 o
  -4  10   8        0.26        7.30      6.68 o
  -3  10   8       36.14       47.97      8.88 o
  -2  10   8      190.77      237.73     16.86 o
  -1  10   8       26.77       24.55      9.73 o
   0  10   8       12.07       10.88      9.41 o
   1  10   8        3.36        7.73     11.51 o
   2  10   8        0.03       -1.04     12.54 o
   3  10   8        1.84       22.06     12.97 o
   4  10   8        0.06      -12.56     12.56 o
   5  10   8       52.40       59.56     24.87 o
   6  10   8      133.88      115.52     30.14 o
  -6  11   8       41.22       64.01     13.07 o
  -5  11   8        2.32        0.15      8.21 o
  -4  11   8        3.26        2.70      8.72 o
  -3  11   8       14.54       36.34     13.34 o
  -2  11   8       22.06       19.22     12.54 o
  -1  11   8        3.01       -4.59     10.34 o
   0  11   8       15.60       14.80     12.10 o
   1  11   8       30.12       24.61     14.65 o
   2  11   8       27.84       10.88     14.08 o
   3  11   8       12.13       23.06     13.59 o
   4  11   8        5.63       25.11     14.81 o
   5  11   8        1.17        1.39     14.19 o
  -5  12   8       10.72       25.82     10.15 o
  -4  12   8        2.04       -4.92     11.40 o
  -3  12   8        5.89       15.91     12.75 o
  -2  12   8      103.25      134.75     20.70 o
  -1  12   8        0.42       -4.92     11.69 o
   0  12   8       20.29       21.57     14.65 o
   1  12   8       31.50       37.76     16.37 o
   2  12   8        2.49       -5.75     11.84 o
   3  12   8       10.12       -0.82     13.06 o
   4  12   8        4.50       12.85     14.79 o
  -4  13   8       12.01        8.20     14.89 o
  -3  13   8        6.63       -0.04     14.32 o
  -2  13   8        0.05       -9.51     13.60 o
  -1  13   8        0.19       -4.42     13.60 o
   0  13   8       77.83       56.04     18.41 o
   1  13   8      109.83       86.68     21.61 o
   2  13   8        2.20        4.25     13.67 o
   3  13   8        0.53        2.11     14.35 o
  -2  14   8       24.57       22.09     18.22 o
  -1  14   8       36.51       62.63     20.41 o
   0  14   8       14.45       13.58     15.91 o
   1  14   8        0.06       31.53     18.76 o
  -9   1   9        4.64       -6.54      6.66 o
  -8   1   9       74.62       87.07      9.10 o
  -7   1   9        2.10        3.89      5.51 o
  -6   1   9      173.39      160.76      8.69 o
  -5   1   9      672.82      674.56     14.50 o
  -4   1   9      113.51      107.83      5.91 o
  -3   1   9       24.09       20.95      3.63 o
  -2   1   9      599.91      554.95     10.31 o
  -1   1   9       35.28       31.81      3.90 o
   0   1   9      528.47      496.90     12.56 o
   1   1   9       40.28       38.98      5.58 o
   2   1   9      864.36      867.99     20.88 o
   3   1   9     2031.18     2033.99     38.99 o
   4   1   9      501.92      468.20     16.04 o
   5   1   9      323.72      319.75     14.33 o
   6   1   9      105.86      119.62     11.41 o
   7   1   9       62.93       49.57     10.73 o
   8   1   9       38.00       25.75     16.82 o
  -9   2   9        6.00        0.00      7.03 o
  -8   2   9       62.06       82.18      8.85 o
  -7   2   9       76.94       78.05      7.69 o
  -6   2   9        9.94        7.59      5.20 o
  -5   2   9      175.61      176.20      7.29 o
  -4   2   9       23.88       24.13      4.00 o
  -3   2   9       48.85       44.01      6.24 o
  -2   2   9      741.82      721.03     17.82 o
  -1   2   9       57.91       69.79     12.27 o
   0   2   9     2776.82     2784.07     45.54 o
   1   2   9       11.99       15.79      4.98 o
   2   2   9       52.56       55.12      5.96 o
   3   2   9      182.35      205.61     17.45 o
   4   2   9        4.49       -4.41      5.89 o
   5   2   9      237.29      266.17     14.19 o
   6   2   9      199.05      203.53     13.81 o
   7   2   9       12.00       -3.42      8.94 o
   8   2   9        0.01       -2.23     19.50 o
  -9   3   9        0.00       -6.97      6.97 o
  -8   3   9        0.43       -5.53      6.05 o
  -7   3   9        0.35        3.66      5.58 o
  -6   3   9       52.36       51.22      6.41 o
  -5   3   9       16.48       22.19      4.68 o
  -4   3   9       93.91       90.20      5.06 o
  -3   3   9       44.93       46.45      6.71 o
  -2   3   9     1132.74     1147.45     25.08 o
  -1   3   9       10.37        4.26      7.16 o
   0   3   9     1270.64     1257.41     26.30 o
   1   3   9      174.02      167.77      8.47 o
   2   3   9       85.22       92.78      6.58 o
   3   3   9        0.06        5.07      8.17 o
   4   3   9       42.25       48.99     10.26 o
   5   3   9        1.67        1.86      8.48 o
   6   3   9        0.11       -8.22      8.71 o
   7   3   9        3.56        1.50      9.96 o
   8   3   9        1.47       -5.67     11.23 o
  -9   4   9        5.31        2.14      7.36 o
  -8   4   9       13.91       -2.11      6.10 o
  -7   4   9      192.01      195.11     10.20 o
  -6   4   9       90.65       77.08      7.07 o
  -5   4   9       14.85        3.87      4.20 o
  -4   4   9       61.34       63.93      7.34 o
  -3   4   9      694.68      628.38     21.22 o
  -2   4   9      572.90      583.86     20.09 o
  -1   4   9      417.69      400.76     20.39 o
   0   4   9     1559.70     1557.42     28.23 o
   1   4   9       35.06       32.57      6.13 o
   2   4   9      220.56      229.64     15.46 o
   3   4   9       23.14       27.46      8.80 o
   4   4   9       15.36       14.04      7.47 o
   5   4   9      237.16      246.82     14.26 o
   6   4   9      224.14      225.91     16.79 o
   7   4   9        0.00       -9.78      9.78 o
  -8   5   9      143.77      163.95     14.10 o
  -7   5   9        1.86        2.92      5.61 o
  -6   5   9        0.06       -4.91      4.91 o
  -5   5   9      590.02      546.21     12.87 o
  -4   5   9      101.17       98.97      9.08 o
  -3   5   9      613.09      602.97     20.53 o
  -2   5   9      233.92      190.20     22.35 o
  -1   5   9      185.45      180.95     21.65 o
   0   5   9        3.90       -0.25      4.75 o
   1   5   9      634.94      631.72     39.80 o
   2   5   9      377.01      366.26     27.85 o
   3   5   9      987.32      943.92     26.77 o
   4   5   9       15.97        7.11      7.52 o
   5   5   9       33.84       38.34     14.31 o
   6   5   9       21.90       24.89     10.67 o
   7   5   9        4.17       -3.72     10.38 o
  -8   6   9        0.49       -6.24      6.24 o
  -7   6   9        1.81       -5.88      5.88 o
  -6   6   9       30.54       32.38      7.39 o
  -5   6   9       64.05       65.84      5.73 o
  -4   6   9       75.00       79.42      4.89 o
  -3   6   9      218.70      212.23     12.66 o
  -2   6   9      286.32      282.54     26.79 o
  -1   6   9        0.01        3.98     14.69 o
   0   6   9        0.61       11.84      5.07 o
   1   6   9      403.58      370.60     22.72 o
   2   6   9        6.24       -5.85      5.85 o
   3   6   9      305.25      263.20     12.79 o
   4   6   9      198.64      190.56     12.13 o
   5   6   9        0.07       -8.16      8.16 o
   6   6   9        0.73       -5.66     15.64 o
   7   6   9        1.61        1.36     14.17 o
  -8   7   9       97.13      135.61     15.13 o
  -7   7   9       18.54        0.83      7.38 o
  -6   7   9        0.03       -4.27      6.93 o
  -5   7   9      213.67      231.97     13.00 o
  -4   7   9        0.00       -0.53      5.25 o
  -3   7   9        0.23       -8.40      8.40 o
  -2   7   9      175.27      130.60     22.15 o
  -1   7   9        9.33        5.94      4.42 o
   0   7   9      571.33      511.61     16.27 o
   1   7   9       17.59       16.97      6.59 o
   2   7   9      134.67      139.73     14.08 o
   3   7   9      546.16      533.29     22.66 o
   4   7   9       70.44       58.02     12.11 o
   5   7   9        0.17       -1.37     11.62 o
   6   7   9        0.40        9.91     14.33 o
   7   7   9       30.24       40.01     17.41 o
  -7   8   9        9.54        2.69      9.15 o
  -6   8   9       54.49       55.85     10.07 o
  -5   8   9       48.13       73.25      9.96 o
  -4   8   9       87.35      104.57      8.11 o
  -3   8   9        6.29       -0.19      4.94 o
  -2   8   9       99.20      104.58      7.35 o
  -1   8   9       57.37       38.70      6.21 o
   0   8   9      112.25      115.79      9.04 o
   1   8   9       21.47       27.20      9.80 o
   2   8   9      157.95      146.14     15.14 o
   3   8   9       44.04       43.77     11.02 o
   4   8   9      155.28      137.53     23.39 o
   5   8   9       86.66      105.28     18.95 o
   6   8   9       23.91       30.54     15.71 o
  -7   9   9        1.33        3.37     10.66 o
  -6   9   9        0.87       -8.16      9.53 o
  -5   9   9        0.00        3.09      7.67 o
  -4   9   9        9.99       16.33      7.46 o
  -3   9   9      100.63      120.14     17.01 o
  -2   9   9      163.64      174.55     10.33 o
  -1   9   9        6.98        4.42      8.47 o
   0   9   9      218.70      196.13     15.03 o
   1   9   9      115.09       91.25     12.89 o
   2   9   9        9.47       16.25     11.00 o
   3   9   9        0.03       -0.14     11.42 o
   4   9   9      132.79       92.47     17.58 o
   5   9   9       39.56       41.31     16.31 o
   6   9   9       15.27       10.07     20.78 o
  -6  10   9        0.23        3.47     10.39 o
  -5  10   9        4.19        0.45      9.46 o
  -4  10   9       77.18       81.90     11.08 o
  -3  10   9        7.28       24.96      9.40 o
  -2  10   9        1.47        6.61      8.97 o
  -1  10   9       81.84       40.25     22.70 o
   0  10   9       26.83       49.83     11.55 o
   1  10   9       79.35       72.73     16.10 o
   2  10   9        7.10        9.23     13.41 o
   3  10   9        1.11      -10.83     10.83 o
   4  10   9        1.46      -10.81     10.81 o
   5  10   9       20.19       24.40     15.81 o
  -5  11   9       39.32       31.80     11.73 o
  -4  11   9        1.74       10.47     12.03 o
  -3  11   9       75.90       88.03     15.67 o
  -2  11   9       18.38       15.76     11.80 o
  -1  11   9        4.07        0.57     10.66 o
   0  11   9       33.77       21.41     13.06 o
   1  11   9       42.72       50.31     16.00 o
   2  11   9        0.02       19.72     15.15 o
   3  11   9       33.19       22.45     14.34 o
   4  11   9       12.71      -13.34     13.34 o
  -4  12   9        0.05       -2.63     13.19 o
  -3  12   9      114.55      121.20     20.07 o
  -2  12   9       31.44       -5.96     11.77 o
  -1  12   9        7.77       14.73     11.95 o
   0  12   9       12.54       13.69     13.34 o
   1  12   9       22.00       32.69     16.10 o
   2  12   9        0.03       -5.08     12.48 o
   3  12   9        0.17        3.80     14.23 o
  -3  13   9        2.97       -6.51     13.19 o
  -2  13   9        1.03       -2.63     13.14 o
  -1  13   9       30.34       25.16     15.17 o
   0  13   9       36.54       40.96     16.08 o
   1  13   9       10.14        9.99     15.91 o
   2  13   9        2.74        7.37     31.03 o
  -9   0  10        9.46       11.35     10.66 o
  -8   0  10       25.02       44.81     10.96 o
  -7   0  10       54.51       49.92     11.32 o
  -6   0  10        1.01       -0.23      7.46 o
  -5   0  10      945.64      966.35     26.36 o
  -4   0  10       20.73       11.83      6.19 o
  -3   0  10       46.13       44.77      6.51 o
  -2   0  10     4172.15     4023.22    164.28 o
  -1   0  10       48.49       54.14      7.19 o
   0   0  10       84.44       88.60      9.05 o
   1   0  10      842.85      822.73     27.92 o
   2   0  10     1223.94     1268.09     48.31 o
   3   0  10      779.46      772.85     33.82 o
   4   0  10      746.46      723.30     29.38 o
   5   0  10       48.17       22.47     13.95 o
   6   0  10       21.44        0.04     17.93 o
   7   0  10      143.46      107.03     26.79 o
  -9   1  10        0.43        0.88      6.90 o
  -8   1  10       50.68       62.28      8.16 o
  -7   1  10        5.67        9.96      5.78 o
  -6   1  10        1.53        1.29      5.46 o
  -5   1  10      113.38      115.06     10.06 o
  -4   1  10       24.10       26.38      4.56 o
  -3   1  10        2.67        1.54      3.59 o
  -2   1  10       31.08       26.63      4.17 o
  -1   1  10      168.78      164.61      7.30 o
   0   1  10       32.20       29.50      5.12 o
   1   1  10     1715.83     1727.14     32.88 o
   2   1  10        0.89       -6.01      6.73 o
   3   1  10       36.31       44.18     11.58 o
   4   1  10        1.80       -1.37      6.89 o
   5   1  10       85.22       68.83     11.22 o
   6   1  10       23.31       23.40      9.24 o
   7   1  10        0.40       -5.97     11.17 o
  -9   2  10       24.15       17.76      7.50 o
  -8   2  10       17.75       13.30      8.87 o
  -7   2  10        5.44       10.67      5.90 o
  -6   2  10       12.27        5.93      5.31 o
  -5   2  10      663.42      642.22     14.41 o
  -4   2  10       23.13       23.49      4.28 o
  -3   2  10      105.81      111.00      8.44 o
  -2   2  10      440.25      398.55     34.25 o
  -1   2  10      426.80      385.16     10.56 o
   0   2  10      201.37      201.23      8.77 o
   1   2  10     1100.63     1089.62     23.50 o
   2   2  10      672.00      695.45     18.21 o
   3   2  10      105.82      106.68     11.88 o
   4   2  10      134.56      108.40     12.22 o
   5   2  10        4.19        9.95     15.99 o
   6   2  10        6.40       -1.17      8.41 o
   7   2  10       28.73       24.81     11.43 o
  -8   3  10      178.40      188.55     12.19 o
  -7   3  10        7.30        8.30      5.80 o
  -6   3  10        0.27       -4.60      5.12 o
  -5   3  10      313.75      316.56     10.69 o
  -4   3  10      168.57      152.01      6.74 o
  -3   3  10       13.28       22.08      6.36 o
  -2   3  10     1636.73     1678.08     64.24 o
  -1   3  10     1551.20     1493.57    103.03 o
   0   3  10        8.52        3.69      4.57 o
   1   3  10     3037.49     3014.54     58.99 o
   2   3  10       13.35       12.47      7.10 o
   3   3  10       49.98       57.22     15.00 o
   4   3  10        7.81       14.18      9.32 o
   5   3  10      213.08      217.19     16.90 o
   6   3  10       21.74       16.44      9.23 o
   7   3  10        0.00       -8.96      8.96 o
  -8   4  10        2.50       12.00      7.18 o
  -7   4  10       84.47      108.44      9.61 o
  -6   4  10        5.42       10.61      5.80 o
  -5   4  10        0.18        0.01      4.12 o
  -4   4  10       28.86       30.83      8.22 o
  -3   4  10      569.73      587.03     20.77 o
  -2   4  10      229.43      216.58     22.79 o
  -1   4  10      492.51      469.29     32.75 o
   0   4  10      349.11      334.74     14.66 o
   1   4  10        0.15       -2.61      6.35 o
   2   4  10       10.53       18.54      7.00 o
   3   4  10       74.79       74.21     11.11 o
   4   4  10      149.14      135.10     11.06 o
   5   4  10        2.55        7.54      8.53 o
   6   4  10       15.25       11.25     10.29 o
   7   4  10        4.15       -8.25     10.52 o
  -8   5  10       88.95       97.33     10.12 o
  -7   5  10        2.01        1.94      6.31 o
  -6   5  10       95.43      102.05      8.29 o
  -5   5  10       73.62       79.06      6.74 o
  -4   5  10      568.57      605.86     41.99 o
  -3   5  10      424.22      418.93     28.47 o
  -2   5  10      250.43      219.13     24.16 o
  -1   5  10      279.49      257.34     25.44 o
   0   5  10        0.52        5.58      4.65 o
   1   5  10      175.80      180.41     10.46 o
   2   5  10      106.37       84.21     13.58 o
   3   5  10       33.85       31.54      8.63 o
   4   5  10       86.52       83.92     10.11 o
   5   5  10       58.33       58.19      9.99 o
   6   5  10        9.38        0.52     13.97 o
   7   5  10        2.92       11.01     14.43 o
  -8   6  10       22.32       29.02      9.42 o
  -7   6  10       93.89       89.96      9.07 o
  -6   6  10        4.44       14.09      6.02 o
  -5   6  10      122.03      134.63      6.91 o
  -4   6  10        0.01        6.08      7.84 o
  -3   6  10      122.18      150.24     16.06 o
  -2   6  10      279.62      261.65     26.31 o
  -1   6  10       77.32       71.45     18.87 o
   0   6  10      204.59      211.28     12.18 o
   1   6  10       78.53       80.66      8.45 o
   2   6  10      246.47      270.89     21.44 o
   3   6  10        2.93        0.72     11.89 o
   4   6  10       61.04       50.54     11.58 o
   5   6  10        3.84       -6.19     21.95 o
   6   6  10       31.95       32.26     15.20 o
  -7   7  10        3.31        8.04      9.35 o
  -6   7  10       52.55       53.05     14.43 o
  -5   7  10      114.70      108.87      7.43 o
  -4   7  10      251.11      227.79     11.52 o
  -3   7  10      319.07      249.01     28.40 o
  -2   7  10      121.14       90.58     20.57 o
  -1   7  10        0.42        2.07      4.13 o
   0   7  10        0.22       -5.15      5.15 o
   1   7  10        3.55       -5.92      5.92 o
   2   7  10        3.75       -3.14      9.05 o
   3   7  10      433.99      440.43     21.66 o
   4   7  10      224.72      249.92     21.62 o
   5   7  10       35.68       41.96     15.22 o
   6   7  10        8.49       20.87     15.59 o
  -7   8  10        0.16       -5.87     20.33 o
  -6   8  10       55.02       43.63     10.29 o
  -5   8  10        0.04       -6.68      6.68 o
  -4   8  10       17.94       30.00      5.99 o
  -3   8  10       31.34       15.52      5.13 o
  -2   8  10       13.84       13.49      5.10 o
  -1   8  10      155.31      147.73      9.36 o
   0   8  10       25.12       16.91      6.59 o
   1   8  10        7.33        8.34      9.12 o
   2   8  10       43.73       37.44     19.21 o
   3   8  10        4.36        2.74      9.21 o
   4   8  10       21.10       25.20     31.41 o
   5   8  10        0.34      -12.39     12.39 o
   6   8  10       15.10       19.96     31.49 o
  -6   9  10        0.07       -5.68      8.62 o
  -5   9  10       39.92       36.83      9.50 o
  -4   9  10        0.33       23.28      7.93 o
  -3   9  10       19.15       26.77      6.67 o
  -2   9  10       75.19       90.32      8.27 o
  -1   9  10       29.20       29.57      8.16 o
   0   9  10        9.36        5.34     10.38 o
   1   9  10      142.81      169.46     15.87 o
   2   9  10        0.19        1.48     10.06 o
   3   9  10      161.77      175.39     20.00 o
   4   9  10       36.91       42.49     15.01 o
   5   9  10       34.56       41.59     25.31 o
  -6  10  10        6.91        6.55     11.18 o
  -5  10  10        0.01        1.41      9.77 o
  -4  10  10        0.29       -1.76     14.30 o
  -3  10  10        9.17       11.34     12.95 o
  -2  10  10       19.51       24.28      9.58 o
  -1  10  10       16.66       32.27     27.48 o
   0  10  10      158.21      163.66     15.50 o
   1  10  10       96.29      108.55     17.91 o
   2  10  10        0.01       16.69     14.41 o
   3  10  10       22.73       25.99     14.12 o
   4  10  10       10.94        7.00     14.49 o
  -5  11  10        0.00      -12.10     12.10 o
  -4  11  10       50.18       75.30     16.71 o
  -3  11  10        3.88       -3.37      9.84 o
  -2  11  10       45.94       43.44     13.91 o
  -1  11  10        1.54        1.55     11.01 o
   0  11  10        0.96       -2.18     11.62 o
   1  11  10        2.74        5.55     12.60 o
   2  11  10       33.09       20.24     16.37 o
   3  11  10        2.80       -0.69     12.80 o
   4  11  10        7.85       24.94     15.88 o
  -4  12  10        9.53       25.64     14.28 o
  -3  12  10       11.81       27.92     14.45 o
  -2  12  10        0.19       -0.54     12.38 o
  -1  12  10        6.14        8.25     13.06 o
   0  12  10       75.96      110.14     19.22 o
   1  12  10       18.94       27.36     15.67 o
   2  12  10        2.26      -19.87     24.13 o
  -2  13  10        1.59       -4.53     13.10 o
  -1  13  10        0.80      -12.32     12.32 o
   0  13  10       13.55        6.27     14.56 o
  -8   1  11       15.89       12.77      7.18 o
  -7   1  11       73.23       85.45     10.09 o
  -6   1  11      171.76      160.59     10.97 o
  -5   1  11      213.51      221.05     10.34 o
  -4   1  11       46.27       33.59      4.80 o
  -3   1  11      773.77      743.07     14.40 o
  -2   1  11      602.97      609.31     14.12 o
  -1   1  11      199.00      180.16      8.14 o
   0   1  11       10.91        8.81      5.06 o
   1   1  11      276.54      296.06     24.00 o
   2   1  11       54.49       54.67     10.86 o
   3   1  11        8.21       -0.80      6.90 o
   4   1  11       18.10        9.63      8.84 o
   5   1  11      391.75      405.14     20.59 o
   6   1  11       21.18        6.89     11.14 o
   7   1  11       60.55       46.99     17.23 o
  -8   2  11        8.32       16.04      7.10 o
  -7   2  11      104.06      110.83      9.65 o
  -6   2  11       58.86       62.48      7.55 o
  -5   2  11      262.14      283.75     12.83 o
  -4   2  11      108.24      112.81      8.29 o
  -3   2  11      291.09      267.41     12.82 o
  -2   2  11       92.43      102.19     11.46 o
  -1   2  11      377.38      333.66     11.25 o
   0   2  11     1568.71     1538.54     29.41 o
   1   2  11       32.48       31.92      7.10 o
   2   2  11        5.80        4.23      6.94 o
   3   2  11        7.39        6.75      8.48 o
   4   2  11       51.85       49.40     10.82 o
   5   2  11        3.95        8.89      9.89 o
   6   2  11       63.18       79.31     11.57 o
   7   2  11       30.75       14.76     40.90 o
  -8   3  11        7.79        4.53      7.28 o
  -7   3  11       15.09       20.76      7.13 o
  -6   3  11       11.17        8.91      6.06 o
  -5   3  11      124.84      139.33      7.94 o
  -4   3  11       44.50       47.39      4.79 o
  -3   3  11       66.33       75.58      9.84 o
  -2   3  11       22.24      -11.86     12.19 o
  -1   3  11       22.75       23.61     13.41 o
   0   3  11       23.89       24.86      6.26 o
   1   3  11        8.27       -2.05      6.03 o
   2   3  11      278.00      249.51     16.81 o
   3   3  11      190.35      191.50     14.50 o
   4   3  11        0.32        2.62      9.46 o
   5   3  11       13.36       10.65      8.50 o
   6   3  11        2.01       -6.78     10.03 o
   7   3  11        2.78        2.47     14.42 o
  -8   4  11        9.52       13.95      7.73 o
  -7   4  11      141.98      138.36     10.13 o
  -6   4  11       10.96        9.32      7.21 o
  -5   4  11       36.14       43.84      7.06 o
  -4   4  11      126.26      123.15     11.66 o
  -3   4  11      583.48      536.16     25.63 o
  -2   4  11        4.13       -5.29     12.14 o
  -1   4  11        9.85        2.74     13.97 o
   0   4  11      657.77      659.75     22.51 o
   1   4  11      167.73      188.76     12.09 o
   2   4  11       72.06      103.00     12.84 o
   3   4  11        3.65        7.70      8.74 o
   4   4  11       14.09        9.16      8.25 o
   5   4  11       19.52        1.26      8.70 o
   6   4  11       31.01       37.94     12.21 o
  -8   5  11       44.78       61.49     10.37 o
  -7   5  11       14.21       13.26      6.85 o
  -6   5  11       69.47       77.53      7.87 o
  -5   5  11        7.12        2.89      4.60 o
  -4   5  11      216.80      227.01     14.52 o
  -3   5  11      478.48      448.39     33.32 o
  -2   5  11      184.67      171.47     22.52 o
  -1   5  11        3.22        9.88     15.41 o
   0   5  11      292.64      310.14     16.94 o
   1   5  11      140.16      143.55     10.30 o
   2   5  11       18.18       27.79     15.38 o
   3   5  11      261.46      274.09     24.40 o
   4   5  11       67.19       75.22     12.71 o
   5   5  11      182.53      180.01     19.16 o
   6   5  11        6.41        9.43     13.73 o
  -7   6  11        5.83       -7.24      7.24 o
  -6   6  11       30.22       20.54      7.25 o
  -5   6  11       54.73       53.52      5.93 o
  -4   6  11      108.36      105.86     11.57 o
  -3   6  11       18.76       28.03     17.06 o
  -2   6  11       52.00       70.34     19.65 o
  -1   6  11      180.12      151.34     22.57 o
   0   6  11        6.06        5.22      5.27 o
   1   6  11       73.98       88.87      8.83 o
   2   6  11       29.90       25.37     10.50 o
   3   6  11      176.37      189.56     19.56 o
   4   6  11        0.04        1.47     10.08 o
   5   6  11       39.03       33.63     15.48 o
   6   6  11        4.56       26.01     15.62 o
  -7   7  11       35.00       42.10     11.08 o
  -6   7  11       12.00       17.29     11.39 o
  -5   7  11       18.22       11.30      5.71 o
  -4   7  11        0.34        6.65     11.09 o
  -3   7  11       42.97       41.57     19.19 o
  -2   7  11      176.40      176.34     25.46 o
  -1   7  11       44.74       50.75      5.58 o
   0   7  11        2.62        9.14      5.81 o
   1   7  11       23.67       28.48      9.53 o
   2   7  11       65.37       72.40     12.51 o
   3   7  11      125.97      168.52     19.43 o
   4   7  11       22.40       48.99     21.62 o
   5   7  11       36.31       38.56     24.96 o
   6   7  11        6.35       16.08     15.44 o
  -6   8  11        1.35       -8.20      8.20 o
  -5   8  11       56.64       47.48      9.09 o
  -4   8  11        1.68       -3.92      4.76 o
  -3   8  11      238.41      213.82     28.86 o
  -2   8  11       23.44       23.52      8.21 o
  -1   8  11       69.76       47.30      7.61 o
   0   8  11       92.60       82.08     11.23 o
   1   8  11        0.07       -0.86      8.42 o
   2   8  11       30.72       23.68     15.82 o
   3   8  11       57.70       60.82     14.85 o
   4   8  11       10.48       12.66     16.21 o
   5   8  11       17.00        2.63     14.36 o
  -6   9  11        0.74        7.37      9.29 o
  -5   9  11        9.64        0.44      8.00 o
  -4   9  11       30.46       22.89     14.49 o
  -3   9  11       15.56       -2.07      6.00 o
  -2   9  11        8.22        3.71      5.92 o
  -1   9  11       71.89       82.62     11.14 o
   0   9  11      120.21      121.73     37.65 o
   1   9  11       21.62       13.46     10.18 o
   2   9  11      221.18      216.21     24.22 o
   3   9  11       12.95        6.51     33.53 o
   4   9  11        0.05        3.01     13.10 o
  -5  10  11        7.40       21.41     12.82 o
  -4  10  11        2.78        2.04      9.45 o
  -3  10  11       45.12       37.67     13.44 o
  -2  10  11        0.43      -22.69     22.69 o
  -1  10  11       18.35       17.66      9.97 o
   0  10  11       22.86       34.03     11.10 o
   1  10  11        0.05       11.75     12.86 o
   2  10  11        3.13        8.23     14.10 o
   3  10  11        5.09        3.41     13.13 o
   4  10  11       10.48       -3.48     13.94 o
  -4  11  11       11.78       31.86     13.80 o
  -3  11  11        6.20        3.79     11.21 o
  -2  11  11       25.09       26.38     12.54 o
  -1  11  11       13.15        0.70     11.38 o
   0  11  11       55.02       66.59     15.91 o
   1  11  11        5.76        3.61     12.01 o
   2  11  11       31.67       52.73     18.61 o
   3  11  11      123.47      126.72     24.90 o
  -3  12  11       14.95       39.15     14.93 o
  -2  12  11       17.81       23.98     13.51 o
  -1  12  11       16.94       26.96     14.56 o
   0  12  11       13.60       20.28     13.91 o
   1  12  11       45.00       55.10     16.89 o
  -8   0  12        3.69       11.28     10.11 o
  -7   0  12       90.34      116.89     15.69 o
  -6   0  12       42.25       49.12     11.97 o
  -5   0  12      308.26      311.18     31.23 o
  -4   0  12       32.33       21.15      7.70 o
  -3   0  12      315.51      336.08     15.77 o
  -2   0  12      432.71      452.72     25.68 o
  -1   0  12      696.15      666.69     25.29 o
   0   0  12      652.09      661.64     26.02 o
   1   0  12       13.89       16.28     12.69 o
   2   0  12       14.49       29.07     14.75 o
   3   0  12      319.39      347.50     27.17 o
   4   0  12       49.85       30.38     17.15 o
   5   0  12        8.17       -0.15     17.48 o
   6   0  12      550.18      647.35     51.10 o
  -8   1  12       20.88       10.51      7.94 o
  -7   1  12        7.37        9.09      7.67 o
  -6   1  12       19.59       22.70      7.42 o
  -5   1  12        1.95        3.80      6.34 o
  -4   1  12      177.75      175.55     11.42 o
  -3   1  12       69.39       61.55      5.92 o
  -2   1  12       43.61       45.05      5.42 o
  -1   1  12       28.12       21.95      5.13 o
   0   1  12       92.06      111.16      8.88 o
   1   1  12        1.29        1.73      8.55 o
   2   1  12        0.43        5.01      9.41 o
   3   1  12      211.67      200.07     14.44 o
   4   1  12       51.76       53.14     11.84 o
   5   1  12       18.23       14.41     21.29 o
   6   1  12        4.24        3.16     11.76 o
  -8   2  12        2.90       -3.41      7.56 o
  -7   2  12        8.67       -2.95      7.29 o
  -6   2  12       91.57      104.78      9.93 o
  -5   2  12       24.40       18.98      5.65 o
  -4   2  12       43.03       49.16      5.60 o
  -3   2  12      203.59      205.26     11.27 o
  -2   2  12       59.54       51.80      6.13 o
  -1   2  12      152.03      151.36      8.32 o
   0   2  12      160.70      180.13     10.16 o
   1   2  12        0.89       -5.22      8.49 o
   2   2  12       50.16       50.27     11.36 o
   3   2  12       48.33       49.14     10.49 o
   4   2  12       44.64       47.31     12.74 o
   5   2  12        3.28       -6.13      9.31 o
   6   2  12      109.15      101.83     16.69 o
  -8   3  12       32.00       33.84      8.65 o
  -7   3  12       54.38       67.16      9.82 o
  -6   3  12      129.00      129.13     10.51 o
  -5   3  12       13.40       10.94      5.26 o
  -4   3  12      187.35      198.97      8.02 o
  -3   3  12      159.69      149.83     20.50 o
  -2   3  12      296.51      236.32     23.35 o
  -1   3  12      148.24      166.02      8.31 o
   0   3  12      467.67      518.58     19.13 o
   1   3  12       74.47       74.48      8.78 o
   2   3  12       25.44       22.79     10.10 o
   3   3  12      557.56      595.84     23.95 o
   4   3  12       27.75       26.70     13.17 o
   5   3  12       12.53        4.29      9.10 o
   6   3  12        9.60       11.17     13.84 o
  -7   4  12        0.86        5.93      7.90 o
  -6   4  12       43.84       38.77      8.16 o
  -5   4  12      349.81      348.74     11.54 o
  -4   4  12       11.39       11.08      8.93 o
  -3   4  12       13.72       11.75     14.45 o
  -2   4  12        1.42       -0.22     12.95 o
  -1   4  12        0.04        0.90      3.76 o
   0   4  12      109.51       90.64      8.84 o
   1   4  12       61.86       67.12     16.37 o
   2   4  12        6.17        8.71     10.04 o
   3   4  12       91.63       85.67     13.28 o
   4   4  12        5.50        3.08      8.43 o
   5   4  12        1.78      -10.48     10.48 o
   6   4  12       25.66       43.08     25.31 o
  -7   5  12        0.12        7.91      7.69 o
  -6   5  12       31.87       38.36      8.28 o
  -5   5  12       22.65       24.00      5.15 o
  -4   5  12       31.38       45.63      9.93 o
  -3   5  12       17.93       44.81     17.95 o
  -2   5  12       44.47       45.57     17.71 o
  -1   5  12      124.02      154.43     22.81 o
   0   5  12      304.02      358.64     13.76 o
   1   5  12      158.51      137.45     13.33 o
   2   5  12       35.64       21.21     12.73 o
   3   5  12      130.56      119.46     16.49 o
   4   5  12        0.22      -10.86     16.76 o
   5   5  12       11.23       -0.77     18.89 o
   6   5  12       17.55        0.70     25.32 o
  -7   6  12       18.23       -2.88     10.21 o
  -6   6  12        4.04        8.53      6.79 o
  -5   6  12      134.39      135.48      7.45 o
  -4   6  12        0.14       -3.64     10.90 o
  -3   6  12      196.54      223.13     27.42 o
  -2   6  12        4.06        1.59     15.67 o
  -1   6  12        0.60       -3.86      3.86 o
   0   6  12       97.31       77.06      7.89 o
   1   6  12       17.57       29.16      9.79 o
   2   6  12        2.52       -0.74     22.67 o
   3   6  12      216.94      234.83     18.25 o
   4   6  12       13.67        0.73     10.23 o
   5   6  12        2.27       -9.53     12.90 o
  -6   7  12        2.97       10.93      8.56 o
  -5   7  12       32.88       41.13     13.81 o
  -4   7  12        7.67       -0.76     16.52 o
  -3   7  12        2.76        3.09     16.87 o
  -2   7  12      292.42      312.40     32.14 o
  -1   7  12       58.92       58.56      6.09 o
   0   7  12        5.45       -5.73      5.73 o
   1   7  12       23.68       11.47      9.94 o
   2   7  12        5.85       -2.65      9.65 o
   3   7  12       38.45       47.78     11.99 o
   4   7  12       34.83       12.47     18.45 o
   5   7  12       79.70       84.61     18.74 o
  -6   8  12       10.06       21.48      9.49 o
  -5   8  12        9.19       22.36      8.34 o
  -4   8  12        9.57        3.21     10.95 o
  -3   8  12      162.08      186.74     28.40 o
  -2   8  12        0.37       -5.80      5.89 o
  -1   8  12       88.46      101.30      8.07 o
   0   8  12       18.09       18.09      9.03 o
   1   8  12       63.31       67.90     14.53 o
   2   8  12       39.20       58.29     13.63 o
   3   8  12        8.75       12.30     12.41 o
   4   8  12        9.20       12.88     14.27 o
  -5   9  12        1.83        8.44     14.33 o
  -4   9  12       39.33       45.46      9.89 o
  -3   9  12        0.24       -1.03      5.61 o
  -2   9  12       64.17       67.91      7.65 o
  -1   9  12       51.29       55.13     10.19 o
   0   9  12       82.50       98.09     23.31 o
   1   9  12      146.65      169.72     16.64 o
   2   9  12       11.19        6.96     14.69 o
   3   9  12       37.85       20.06     20.12 o
   4   9  12       28.58       22.25     15.50 o
  -4  10  12       25.22       11.96     10.22 o
  -3  10  12        0.20      -27.47     28.15 o
  -2  10  12       36.76       53.69     25.35 o
  -1  10  12        0.38       -2.82      8.52 o
   0  10  12        1.53       -9.86     10.75 o
   1  10  12      145.16      152.27     21.00 o
   2  10  12      191.80      221.78     25.94 o
   3  10  12        5.31       -5.19     13.37 o
  -3  11  12       24.96       32.80     12.86 o
  -2  11  12        6.68       -4.61     10.18 o
  -1  11  12        8.80        8.75     11.71 o
   0  11  12        9.64        4.83     12.23 o
   1  11  12        0.50        5.77     13.82 o
  -7   1  13       75.73       72.07     10.46 o
  -6   1  13        3.87       -6.89      7.69 o
  -5   1  13        0.24       -6.06      6.06 o
  -4   1  13       32.57       28.97      5.90 o
  -3   1  13       80.81       96.65     10.20 o
  -2   1  13      263.31      248.62     11.36 o
  -1   1  13      143.47      126.27      8.97 o
   0   1  13      708.17      729.67     26.67 o
   1   1  13       20.43       19.46      9.61 o
   2   1  13        8.03       -3.82     13.87 o
   3   1  13       23.57       33.55     10.39 o
   4   1  13       11.30        6.85     12.84 o
   5   1  13       51.76       63.28     16.87 o
   6   1  13      132.68      160.68     17.90 o
  -7   2  13       13.36       15.36      8.53 o
  -6   2  13        1.50       -4.72      8.54 o
  -5   2  13      410.85      408.74     15.90 o
  -4   2  13      106.10      105.47      7.23 o
  -3   2  13        4.55        7.81      6.27 o
  -2   2  13      184.33      154.09      8.63 o
  -1   2  13        0.01        3.12      5.10 o
   0   2  13       12.13        6.38      6.19 o
   1   2  13      206.62      215.06     16.08 o
   2   2  13      207.35      194.35     22.82 o
   3   2  13      335.30      352.82     19.06 o
   4   2  13        8.03       -1.05      9.77 o
   5   2  13       13.19       42.94     15.50 o
   6   2  13       67.39       64.43     14.84 o
  -7   3  13        1.88      -10.00     10.00 o
  -6   3  13        0.82       -6.83      6.83 o
  -5   3  13       10.58        1.06      6.38 o
  -4   3  13        5.83        5.94      4.98 o
  -3   3  13       81.82       79.80     17.54 o
  -2   3  13       98.76       92.37      8.22 o
  -1   3  13        8.08       10.90      5.26 o
   0   3  13      133.68      118.71     13.98 o
   1   3  13        1.52        4.44      9.34 o
   2   3  13       28.41        7.70     14.30 o
   3   3  13       34.18       23.14     10.60 o
   4   3  13      156.38      142.41     15.23 o
   5   3  13       13.55        8.38     14.25 o
  -7   4  13        0.50       -7.47      7.47 o
  -6   4  13       32.92       33.49      8.12 o
  -5   4  13      177.48      179.88     14.85 o
  -4   4  13       28.62       34.85     12.68 o
  -3   4  13       13.32       10.73     15.80 o
  -2   4  13      116.93       92.75     19.59 o
  -1   4  13        0.44       -2.58      8.31 o
   0   4  13      187.51      181.68     16.04 o
   1   4  13        2.64       23.59      9.71 o
   2   4  13      218.51      226.81     23.33 o
   3   4  13      307.96      315.47     18.71 o
   4   4  13       84.94       81.28     13.92 o
   5   4  13       32.85       35.52     13.37 o
  -7   5  13       10.27       13.53      8.17 o
  -6   5  13        3.14       -1.27      7.00 o
  -5   5  13        4.41        5.76      4.89 o
  -4   5  13       13.84       37.54     18.37 o
  -3   5  13       10.81       -2.52     14.43 o
  -2   5  13      215.66      202.85     25.48 o
  -1   5  13       33.03       27.87      5.34 o
   0   5  13       95.48       90.62     10.76 o
   1   5  13       16.28        0.84      9.08 o
   2   5  13       30.90       32.08     19.09 o
   3   5  13       34.78       44.81     13.87 o
   4   5  13       97.46       80.92     17.31 o
   5   5  13       68.19       82.62     36.60 o
  -6   6  13       48.30       40.35      9.65 o
  -5   6  13        2.08        0.52      7.16 o
  -4   6  13       16.00       16.37     19.48 o
  -3   6  13       46.10       63.29     20.41 o
  -2   6  13      181.28      196.15     26.99 o
  -1   6  13       13.32        3.93      4.71 o
   0   6  13      111.40      135.61     12.86 o
   1   6  13       72.54       58.31     13.82 o
   2   6  13        8.59       -5.43     11.77 o
   3   6  13        6.66       14.47     10.89 o
   4   6  13       59.20       38.88     13.22 o
  -6   7  13       12.70        6.91      8.85 o
  -5   7  13        3.76       -4.31      7.27 o
  -4   7  13        3.06        4.20     18.06 o
  -3   7  13       34.27       50.84     21.11 o
  -2   7  13      155.10      134.54     25.22 o
  -1   7  13       20.31       20.95      5.60 o
   0   7  13       65.60       89.57     13.33 o
   1   7  13       92.09       88.51     12.89 o
   2   7  13        3.49        0.97     10.74 o
   3   7  13        2.14       -8.50     11.79 o
   4   7  13        0.19        3.38     13.94 o
  -5   8  13       48.64       46.01     11.83 o
  -4   8  13        8.57       17.21     19.80 o
  -3   8  13       81.92       92.73     24.81 o
  -2   8  13      141.27      142.44     26.94 o
  -1   8  13        2.42       -5.77     24.70 o
   0   8  13      160.40      202.15     15.77 o
   1   8  13      166.23      186.10     22.51 o
   2   8  13        2.05        7.47     11.72 o
   3   8  13       36.21       48.80     15.08 o
  -4   9  13       15.47       28.35      8.92 o
  -3   9  13      120.89      117.99      9.23 o
  -2   9  13        1.36       -8.41     16.75 o
  -1   9  13        6.25       -6.96      9.61 o
   0   9  13       14.42       17.05     10.48 o
   1   9  13       64.79       74.29     14.25 o
   2   9  13       12.86       18.37     15.23 o
   3   9  13       96.37       95.16     18.47 o
  -3  10  13       11.66        9.63      9.08 o
  -2  10  13       32.15       22.59      9.90 o
  -1  10  13       17.39        8.55     12.59 o
   0  10  13        0.09       -2.98     11.38 o
   1  10  13        7.65       16.47     13.99 o
  -7   0  14       42.89       74.84     30.75 o
  -6   0  14       12.77        3.10     15.48 o
  -5   0  14       84.71       82.70     28.50 o
  -4   0  14       10.21        9.81     11.64 o
  -3   0  14       15.91       18.48     12.47 o
  -1   0  14       47.01       38.11     13.30 o
   0   0  14        0.62        5.24     12.88 o
   1   0  14      744.91      723.73     41.63 o
   2   0  14      183.14      164.07     24.03 o
   3   0  14       44.86       36.06     20.00 o
   4   0  14       32.75       32.95     21.74 o
   5   0  14       35.21       55.78     23.63 o
  -7   1  14        5.05        2.44      8.59 o
  -6   1  14        4.51       -7.01      7.01 o
  -5   1  14       42.54       42.81      8.73 o
  -4   1  14        8.27        1.78      8.51 o
  -3   1  14        0.75        0.15      7.48 o
  -2   1  14      135.68      134.80     12.16 o
  -1   1  14       27.87       18.45     11.62 o
   0   1  14       81.98       99.26     12.39 o
   1   1  14        5.92        9.04      9.74 o
   2   1  14       37.77       33.65     11.89 o
   3   1  14        2.95       13.29     12.15 o
   4   1  14       82.34       83.34     30.63 o
   5   1  14       45.14       84.20     18.72 o
  -7   2  14        8.91       13.28      8.93 o
  -6   2  14        0.05        2.75      7.65 o
  -5   2  14       10.44        9.33      7.36 o
  -4   2  14       20.85       15.70     10.04 o
  -3   2  14       37.37       35.74      6.43 o
  -2   2  14        6.17        9.75      5.85 o
  -1   2  14       64.45       67.77      7.91 o
   0   2  14        2.44       -2.58      8.25 o
   1   2  14      147.74      145.01     15.26 o
   2   2  14        0.37       10.06     10.48 o
   3   2  14        6.58       -9.36      9.36 o
   4   2  14       22.96       50.77     15.61 o
   5   2  14        6.94       -2.48     14.22 o
  -6   3  14        2.75        1.30      7.28 o
  -5   3  14      139.03      149.76     14.98 o
  -4   3  14        1.11       -4.36      5.15 o
  -3   3  14        0.39       -1.84      4.37 o
  -2   3  14      491.96      505.29     15.45 o
  -1   3  14        0.87       -5.49      5.49 o
   0   3  14       20.74       34.29      9.61 o
   1   3  14       17.58       17.71     13.23 o
   2   3  14      262.26      274.22     38.55 o
   3   3  14        0.00        7.68     10.17 o
   4   3  14      125.94      162.29     42.25 o
   5   3  14       51.89       60.42     18.49 o
  -6   4  14        0.43       -1.21      8.34 o
  -5   4  14       65.78       69.45      8.92 o
  -4   4  14       33.00       24.09     16.97 o
  -3   4  14       51.95       20.20     17.58 o
  -2   4  14       19.47       43.94     17.43 o
  -1   4  14        0.54       -1.33      5.25 o
   0   4  14        0.01        8.70     12.72 o
   1   4  14       45.04       54.77     13.65 o
   2   4  14       17.23       10.10     14.43 o
   3   4  14       83.74       65.27     12.82 o
   4   4  14       41.77        7.10     11.75 o
  -6   5  14        0.94       -1.88      9.13 o
  -5   5  14       81.80       94.25     15.42 o
  -4   5  14       17.59       19.00     18.85 o
  -3   5  14        0.23        7.12     15.82 o
  -2   5  14      197.44      172.38     25.22 o
  -1   5  14       15.10       14.65      7.71 o
   0   5  14       17.81       21.13     12.99 o
   1   5  14        1.89       -7.82     12.44 o
   2   5  14       75.57       48.36     31.52 o
   3   5  14        1.65        2.68     10.69 o
   4   5  14        8.64       -2.64     24.23 o
  -5   6  14       58.95       61.72     20.97 o
  -4   6  14        8.84       13.30     18.26 o
  -3   6  14       12.88       15.06     18.19 o
  -2   6  14       91.84       74.73     22.68 o
  -1   6  14       70.63       86.31      7.63 o
   0   6  14       15.87       22.55      9.38 o
   1   6  14      364.21      373.42     27.38 o
   2   6  14        0.99       -9.19      9.19 o
   3   6  14        7.43        8.97     11.03 o
   4   6  14        1.06        7.62     14.22 o
  -5   7  14        5.37        1.39     21.61 o
  -4   7  14        0.10       20.39     19.83 o
  -3   7  14       33.08       30.14     20.52 o
  -2   7  14       30.80       39.43     21.78 o
  -1   7  14       64.30       75.21     10.22 o
   0   7  14       61.17       37.48     10.42 o
   1   7  14        0.01       23.68     23.19 o
   2   7  14        8.02       -0.66     11.08 o
   3   7  14       32.81       28.10     12.30 o
  -4   8  14       19.63       30.79     23.05 o
  -3   8  14        7.61        4.48     19.96 o
  -2   8  14       26.24       18.67      8.87 o
  -1   8  14       17.28       40.58     21.78 o
   0   8  14        0.05        1.10     12.25 o
   1   8  14       25.05       22.47     11.69 o
   2   8  14        4.98        0.63     15.51 o
  -3   9  14       12.14        5.75     21.31 o
  -2   9  14       80.34      104.23     11.13 o
  -1   9  14       15.76       21.38      9.59 o
   0   9  14       24.21        9.95     10.52 o
   1   9  14        0.01        4.13     13.19 o
  -6   1  15       14.58       20.65      8.62 o
  -5   1  15      160.27      178.39     13.76 o
  -4   1  15       48.44       47.75     10.90 o
  -3   1  15       28.01       32.10     14.71 o
  -2   1  15       43.66       28.70     14.73 o
  -1   1  15       97.21      100.56     16.04 o
   0   1  15      187.33      199.77     27.52 o
   1   1  15      588.95      637.34     28.50 o
   2   1  15      127.67      133.64     16.25 o
   3   1  15       97.64      124.39     17.78 o
   4   1  15      130.32      170.33     21.11 o
  -6   2  15        1.66        3.59      8.24 o
  -5   2  15        4.53        3.59     10.82 o
  -4   2  15       15.35       -1.82      9.06 o
  -3   2  15       81.48       78.22     21.71 o
  -2   2  15      163.50      158.59     12.97 o
  -1   2  15        1.60       -8.31      8.31 o
   0   2  15        0.28      -11.43     11.43 o
   1   2  15       46.09       71.04     12.88 o
   2   2  15        0.59      -12.65     12.65 o
   3   2  15      176.17      185.68     30.72 o
   4   2  15       62.48       62.90     17.08 o
  -5   3  15       14.28        3.48     29.28 o
  -4   3  15        4.33        9.93      8.33 o
  -3   3  15       47.08       60.74      9.08 o
  -2   3  15        0.31        3.91      7.88 o
  -1   3  15       96.28       82.10     11.29 o
   0   3  15       13.10        5.61      9.54 o
   1   3  15       34.12       58.39     16.21 o
   2   3  15        9.09        4.28     11.57 o
   3   3  15       38.10       51.88     21.11 o
   4   3  15        7.62      -10.96     29.74 o
  -5   4  15        9.93        8.17      8.75 o
  -4   4  15        0.95       -1.46      9.05 o
  -3   4  15       82.08       88.91      8.96 o
  -2   4  15      101.40       99.49      7.76 o
  -1   4  15       63.48       57.32     10.36 o
   0   4  15        6.73       -1.93      9.56 o
   1   4  15       16.40        9.50     10.54 o
   2   4  15       35.79       14.93     15.71 o
   3   4  15       10.89       -7.06     12.42 o
  -5   5  15       25.03       24.26     10.49 o
  -4   5  15       32.22       20.50     20.35 o
  -3   5  15       47.72       49.81     19.80 o
  -2   5  15        0.18       -1.44      6.58 o
  -1   5  15       37.82       38.78      9.60 o
   0   5  15      194.20      218.90     16.65 o
   1   5  15        0.59       -0.63     15.22 o
   2   5  15        8.31        8.00     11.91 o
   3   5  15        9.32      -10.02     14.63 o
  -4   6  15       17.95        3.13     18.50 o
  -3   6  15        7.90        5.14     18.61 o
  -2   6  15        4.62      -10.16     17.69 o
  -1   6  15        1.66        1.35      7.63 o
   0   6  15       30.27       11.04     13.16 o
   1   6  15        0.47       10.45     11.10 o
   2   6  15       88.61       96.87     15.98 o
  -3   7  15       14.86       14.52     19.85 o
  -2   7  15        0.31       13.62     19.37 o
  -1   7  15        0.23       -4.71     11.59 o
   0   7  15       78.09       86.35     12.92 o
   1   7  15        1.92       -1.17     15.34 o
   2   7  15        1.10      -13.86     20.46 o
  -2   8  15       12.33       25.06     13.99 o
  -1   8  15       11.67       26.50      9.56 o
   0   8  15        7.42       34.20     11.28 o
  -5   0  16        0.33      -13.10     13.10 o
  -4   0  16      160.27      157.50     21.35 o
  -3   0  16       34.28       54.17     16.06 o
  -2   0  16        0.01        2.83     12.97 o
  -1   0  16        2.06        1.81     14.28 o
   0   0  16      500.10      613.03     39.37 o
   1   0  16        0.61      -13.86     14.84 o
   2   0  16      154.03      167.94     27.01 o
   3   0  16      236.29      240.76     32.16 o
  -5   1  16        6.29       12.11     10.56 o
  -4   1  16        0.03       -3.01      9.71 o
  -3   1  16       56.89       65.60     11.78 o
  -2   1  16        0.01       -8.12     13.30 o
  -1   1  16       56.91       54.27     11.33 o
   0   1  16      114.92      123.93     22.76 o
   1   1  16       16.25        2.55     11.29 o
   2   1  16        2.09        9.61     13.10 o
   3   1  16        9.68       18.49     17.70 o
  -5   2  16        1.07       -9.86      9.86 o
  -4   2  16       45.35       40.96     10.82 o
  -3   2  16        0.74       -3.60     17.91 o
  -2   2  16       32.08       31.86     10.71 o
  -1   2  16       14.47       20.08      9.92 o
   0   2  16      143.15      130.60     19.87 o
   1   2  16       12.88       26.51     12.05 o
   2   2  16       14.67        2.66     12.58 o
   3   2  16       38.84       47.35     15.62 o
  -4   3  16        3.37       -4.19      8.57 o
  -3   3  16      224.85      243.30     22.14 o
  -2   3  16        0.01       -8.82      8.82 o
  -1   3  16      125.93      122.48     13.73 o
   0   3  16      228.21      246.28     18.40 o
   1   3  16       17.19       23.48     15.21 o
   2   3  16        0.43       20.91     16.87 o
  -4   4  16        1.89        0.50     11.29 o
  -3   4  16        0.40       -3.16      8.25 o
  -2   4  16       65.90       69.42     26.31 o
  -1   4  16       44.88       51.81     18.07 o
   0   4  16       11.55       23.06     16.74 o
   1   4  16       37.76       46.45     13.25 o
   2   4  16       18.32       33.53     13.38 o
  -3   5  16       87.66       88.90     24.18 o
  -2   5  16        0.29        3.32      7.71 o
  -1   5  16       85.22       87.10     12.38 o
   0   5  16       72.09       77.61     13.43 o
   1   5  16       22.49       21.15     12.07 o
  -2   6  16       16.46       17.01      8.42 o
  -1   6  16        1.00        5.12     14.15 o
   0   6  16       28.70       39.09     18.96 o
  -3   1  17       24.07       20.20     11.19 o
  -2   1  17       74.48       60.04     12.66 o
  -1   1  17       51.33       62.99     15.28 o
   0   1  17        3.68        9.05     15.06 o
   1   1  17       14.73        3.22     12.29 o
  -3   2  17        0.33      -10.62     11.68 o
  -2   2  17      214.91      226.85     27.53 o
  -1   2  17       66.79       53.08     18.19 o
   0   2  17       42.90       56.62     25.47 o
   1   2  17       23.48        8.57     15.86 o
  -2   3  17       71.95       69.37     12.22 o
  -1   3  17       17.14        3.99     26.62 o
   0   3  17       45.38       48.92     20.85 o
 
